# Supplementary material for: Multilevel Transcriptomic Association Analysis Reveals Key Genes and Potential Mechanisms in Endometrial, Ovarian, and Cervical Cancers
Source: Reprod Sci. 2025 Nov 13;32(12):3887–98. doi: 10.1007/s43032-025-02010-6 (PMC12714839; doi:10.1007/s43032-025-02010-6)
Supplement: Supplementary file 1 — Supplementary Material 1 (XLS 2.75 MB) [file 43032_2025_2010_MOESM1_ESM.xls]

## Sheet: content
content	Supplementary table
Data Sources	1
Results of OC S-PrediXcan Analysis for Potential Associations	2
Results of OC mBat Analysis for Potential Associations	3
Results of OC SMR Analysis for Potential Associations	4
Associated Genes in the Intersection of Three OC Analysis Methods	5
Results of CC S-PrediXcan Analysis for Potential Associations	6
Results of CC mBat Analysis for Potential Associations	7
Results of CC SMR Analysis for Potential Associations	8
Associated Genes in the Intersection of Three CC Analysis Methods	9
Results of EC S-PrediXcan Analysis for Potential Associations	10
Results of EC mBat Analysis for Potential Associations	11
Results of EC SMR Analysis for Potential Associations	12
Associated Genes in the Intersection of Three EC Analysis Methods	13
OC Transcriptomic Data of Tumor and Normal Samples	14
CESC Transcriptomic Data of Tumor and Normal Samples	15
UCEC Transcriptomic Data of Tumor and Normal Samples	16
KEGG Enrichment Analysis Results of 26 Core Genes	17
GO BP Enrichment Analysis Results of 26 Core Genes	18
GO CC Enrichment Analysis Results of 26 Core Genes	19
GO MF Enrichment Analysis Results of 26 Core Genes	20
Note:Abbreviations: OC: Ovarian Cancer CC: Cervical Cancer EC: Endometrial Cancer CESC: Cervical Squamous Cell Carcinoma and Endocervical Adenocarcinoma UCEC: Uterine Corpus Endometrial Carcinoma

## Sheet: 1
	case	controls	samplesize	pubmed
endometrial cancer	1477	246063	247540	34737426
ovarian cancer	2103	389695	391798	30104761
Cervical cancer	1659	381902	383561	30104761

## Sheet: 2
gene	gene_name	zscore	effect_size	pvalue	var_g	pred_perf_r2	pred_perf_pval	pred_perf_qval	n_snps_used	n_snps_in_cov	n_snps_in_model	best_gwas_p	largest_weight
ENSG00000273487	RP4-621B10.8	-4.64905	NA	3.33466e-06	0.00620174	NA	NA	NA	3	3	3	7.51793e-05	0.0897603
ENSG00000106853	PTGR1	4.58663	NA	4.50467e-06	0.0531378	NA	NA	NA	2	2	2	6.89775e-06	0.345974
ENSG00000128284	APOL3	4.48747	NA	7.20741e-06	0.00144277	NA	NA	NA	1	1	1	7.20741e-06	0.0533109
ENSG00000186318	BACE1	-3.93425	NA	8.34555e-05	0.148627	NA	NA	NA	4	4	4	0.00032223	0.487401
ENSG00000117020	AKT3	-3.87725	NA	0.000105643	3.01816e-06	NA	NA	NA	1	1	1	0.000105643	0.0071322
ENSG00000186567	CEACAM19	3.7103	NA	0.000207013	0.0307179	NA	NA	NA	3	3	3	0.000197742	0.374731
ENSG00000277258	PCGF2	-3.54668	NA	0.000390121	0.0726079	NA	NA	NA	2	2	2	0.00149166	0.442646
ENSG00000166478	ZNF143	-3.51151	NA	0.000445565	0.0148275	NA	NA	NA	1	1	1	0.000445565	0.312178
ENSG00000186889	TMEM17	-3.48496	NA	0.000492211	0.00181749	NA	NA	NA	2	2	2	0.000793661	0.0707971
ENSG00000152926	ZNF117	-3.4639	NA	0.000532409	0.0145033	NA	NA	NA	3	3	3	0.00669559	0.40722
ENSG00000111644	ACRBP	-3.33052	NA	0.000866838	1.6209e-05	NA	NA	NA	1	1	1	0.000866838	0.0133923
ENSG00000118292	C1orf54	3.31045	NA	0.000931457	0.000657022	NA	NA	NA	1	2	2	0.000931457	0.0560606
ENSG00000135045	C9orf40	-3.2702	NA	0.00107473	0.0127772	NA	NA	NA	2	2	2	0.00901661	0.139034
ENSG00000168374	ARF4	3.23383	NA	0.00122144	0.003379	NA	NA	NA	3	3	3	0.00669701	0.117929
ENSG00000104979	C19orf53	-3.21723	NA	0.00129433	0.00101585	NA	NA	NA	1	2	2	0.00129433	0.0460043
ENSG00000170298	LGALS9B	-3.20365	NA	0.00135695	0.0718028	NA	NA	NA	1	4	4	0.00135695	0.374853
ENSG00000182057	OGFRP1	3.18737	NA	0.00143572	0.0377197	NA	NA	NA	1	1	1	0.00143572	0.282974
ENSG00000160097	FNDC5	-3.16841	NA	0.00153273	0.00399304	NA	NA	NA	1	1	1	0.00153273	0.09668
ENSG00000148444	COMMD3	-3.14889	NA	0.00163892	1.06708e-05	NA	NA	NA	1	1	1	0.00163892	0.0184076
ENSG00000203757	OR6K3	3.13716	NA	0.00170593	0.0452598	NA	NA	NA	1	1	1	0.00170593	0.300395
ENSG00000134769	DTNA	-3.13375	NA	0.0017259	0.000105517	NA	NA	NA	1	1	1	0.0017259	0.0162651
ENSG00000012124	CD22	-3.12642	NA	0.00176949	0.00204058	NA	NA	NA	1	1	1	0.00176949	0.0742811
ENSG00000090487	SPG21	3.10988	NA	0.00187165	0.00980624	NA	NA	NA	3	3	3	0.00523466	0.08865
ENSG00000155254	MARVELD1	3.10708	NA	0.00188947	0.00764671	NA	NA	NA	1	1	1	0.00188947	0.141349
ENSG00000087303	NID2	3.10672	NA	0.00189174	0.0100052	NA	NA	NA	1	1	1	0.00189174	0.337101
ENSG00000101193	GID8	3.09072	NA	0.00199674	0.00442351	NA	NA	NA	2	2	2	0.00187818	0.100013
ENSG00000146054	TRIM7	3.08658	NA	0.00202473	0.0208622	NA	NA	NA	4	4	4	0.00659763	0.542496
ENSG00000105379	ETFB	3.06147	NA	0.00220251	0.0109928	NA	NA	NA	3	3	3	0.00374937	0.202658
ENSG00000237797	RP11-472N13.3	3.05839	NA	0.00222527	0.00171665	NA	NA	NA	1	1	1	0.00222527	0.062858
ENSG00000104976	SNAPC2	3.05375	NA	0.00225999	0.00182816	NA	NA	NA	1	1	1	0.00225999	0.0658581
ENSG00000110274	CEP164	-3.03231	NA	0.00242692	0.0818538	NA	NA	NA	5	5	5	0.000826009	0.28903
ENSG00000157404	KIT	3.02662	NA	0.00247303	3.53332e-07	NA	NA	NA	1	1	1	0.00247303	0.0031096
ENSG00000099364	FBXL19	3.02226	NA	0.00250898	4.60521e-05	NA	NA	NA	2	2	2	0.0126019	0.0108959
ENSG00000169902	TPST1	3.01746	NA	0.00254899	0.00215579	NA	NA	NA	2	2	2	0.00289017	0.0641581
ENSG00000130770	ATPIF1	-3.01044	NA	0.00260869	0.0238694	NA	NA	NA	2	2	2	0.00370477	0.260773
ENSG00000130766	SESN2	-3.00981	NA	0.00261409	0.0487583	NA	NA	NA	3	3	3	0.00192029	0.22926
ENSG00000101187	SLCO4A1	3.00859	NA	0.00262465	0.00224185	NA	NA	NA	1	1	1	0.00262465	0.0655406
ENSG00000136872	ALDOB	-3.00856	NA	0.00262486	0.00627902	NA	NA	NA	2	2	2	0.00245568	0.156794
ENSG00000176092	AIM1L	3.008	NA	0.00262976	0.0145381	NA	NA	NA	2	2	2	0.00261732	0.191757
ENSG00000120057	SFRP5	3.00321	NA	0.00267146	0.0206857	NA	NA	NA	3	3	3	0.00170535	0.129719
ENSG00000172322	CLEC12A	3.0022	NA	0.00268035	0.255414	NA	NA	NA	1	1	1	0.00268035	0.874834
ENSG00000156052	GNAQ	2.99598	NA	0.00273564	0.000620574	NA	NA	NA	1	1	1	0.00273564	0.0396565
ENSG00000107798	LIPA	-2.9896	NA	0.00279345	0.764089	NA	NA	NA	4	4	4	0.00452747	0.546273
ENSG00000154710	RABGEF1	-2.97436	NA	0.00293596	4.24747e-06	NA	NA	NA	1	1	1	0.00293596	0.00705596
ENSG00000089351	GRAMD1A	-2.97419	NA	0.00293759	0.0367575	NA	NA	NA	2	2	2	0.00544451	0.273815
ENSG00000166483	WEE1	2.97207	NA	0.00295796	0.00150565	NA	NA	NA	1	2	2	0.00295796	0.0633157
ENSG00000159733	ZFYVE28	-2.96466	NA	0.00303019	0.0123834	NA	NA	NA	3	3	3	0.00352999	0.159504
ENSG00000133997	MED6	-2.9573	NA	0.00310345	0.000921294	NA	NA	NA	1	1	1	0.00310345	0.187499
ENSG00000101191	DIDO1	2.95286	NA	0.00314848	0.0084027	NA	NA	NA	3	3	3	0.00433812	0.129997
ENSG00000188677	PARVB	2.93792	NA	0.00330421	0.0187379	NA	NA	NA	1	1	1	0.00330421	0.194025
ENSG00000105771	SMG9	2.93716	NA	0.0033123	0.00960141	NA	NA	NA	1	1	1	0.0033123	0.172764
ENSG00000006042	TMEM98	2.93589	NA	0.00332597	0.0913827	NA	NA	NA	4	5	5	0.0156769	0.370931
ENSG00000181472	ZBTB2	-2.93588	NA	0.00332599	0.00128	NA	NA	NA	1	1	1	0.00332599	0.149433
ENSG00000242474	AC093627.9	2.9344	NA	0.00334194	0.0211487	NA	NA	NA	2	3	3	0.00224539	0.683384
ENSG00000183648	NDUFB1	-2.92801	NA	0.00341136	0.0436515	NA	NA	NA	3	3	3	0.00452383	0.138655
ENSG00000185760	KCNQ5	2.92308	NA	0.00346587	0.00089973	NA	NA	NA	1	1	1	0.00346587	0.0463597
ENSG00000106336	FBXO24	-2.92044	NA	0.00349536	0.0100282	NA	NA	NA	2	2	2	0.00684252	0.122179
ENSG00000170027	YWHAG	2.91543	NA	0.00355193	0.00366376	NA	NA	NA	1	1	1	0.00355193	0.0991588
ENSG00000163528	CHCHD4	2.9091	NA	0.00362473	0.00731551	NA	NA	NA	3	3	3	0.00713148	0.101742
ENSG00000099365	STX1B	-2.90089	NA	0.00372107	0.0109927	NA	NA	NA	1	1	1	0.00372107	0.156377
ENSG00000099377	HSD3B7	-2.89588	NA	0.00378099	0.0155506	NA	NA	NA	2	2	2	0.00337392	0.289833
ENSG00000166439	RNF169	-2.89388	NA	0.00380518	0.000892784	NA	NA	NA	2	2	2	0.00324624	0.04888
ENSG00000174482	LINGO2	-2.88258	NA	0.00394439	0.0188916	NA	NA	NA	1	1	1	0.00394439	0.221084
ENSG00000156411	C14orf2	2.88004	NA	0.00397623	0.0045914	NA	NA	NA	3	3	3	0.00698459	0.200243
ENSG00000284526	RP11-666A8.13	2.87597	NA	0.00402792	0.0263202	NA	NA	NA	4	4	4	0.00336578	0.234552
ENSG00000118961	LDAH	-2.87159	NA	0.00408415	0.0304835	NA	NA	NA	2	2	2	0.00674241	0.243107
ENSG00000171729	TMEM51	-2.87103	NA	0.00409136	0.0157519	NA	NA	NA	1	1	1	0.00409136	0.239482
ENSG00000143319	ISG20L2	-2.87008	NA	0.00410363	0.00315238	NA	NA	NA	1	1	1	0.00410363	0.0977215
ENSG00000143303	RRNAD1	2.87008	NA	0.00410363	0.00406589	NA	NA	NA	1	1	1	0.00410363	0.110981
ENSG00000166526	ZNF3	-2.86726	NA	0.00414036	0.00649267	NA	NA	NA	2	2	2	0.00337918	0.123922
ENSG00000091106	NLRC4	-2.86594	NA	0.0041577	0.0016531	NA	NA	NA	1	1	1	0.0041577	0.0564098
ENSG00000132423	COQ3	-2.86445	NA	0.00417734	0.000860075	NA	NA	NA	2	2	2	0.0112584	0.0446713
ENSG00000167397	VKORC1	-2.85074	NA	0.00436177	0.0176423	NA	NA	NA	2	2	2	0.00564532	0.109856
ENSG00000148795	CYP17A1	-2.84296	NA	0.0044697	0.0301112	NA	NA	NA	2	2	2	0.00334431	0.145173
ENSG00000119917	IFIT3	-2.84123	NA	0.00449393	0.000551833	NA	NA	NA	2	2	2	0.00459834	0.150193
ENSG00000264575	LINC00526	2.83715	NA	0.00455176	0.00234435	NA	NA	NA	1	2	2	0.00455176	0.099382
ENSG00000142798	HSPG2	2.83682	NA	0.00455653	0.00061341	NA	NA	NA	1	1	1	0.00455653	0.0426689
ENSG00000160193	WDR4	-2.83594	NA	0.00456914	0.0364405	NA	NA	NA	3	3	3	0.007512	0.280526
ENSG00000165682	CLEC1B	2.83013	NA	0.00465284	0.0545719	NA	NA	NA	2	2	2	0.00513707	0.384407
ENSG00000124664	SPDEF	-2.81841	NA	0.00482626	3.27982e-05	NA	NA	NA	1	1	1	0.00482626	0.0342855
ENSG00000261526	CTB-31O20.2	2.81603	NA	0.00486206	0.00113931	NA	NA	NA	2	2	2	0.00406142	0.0312387
ENSG00000169570	DTWD2	2.81401	NA	0.00489273	0.0337736	NA	NA	NA	3	3	3	0.0184359	0.208205
ENSG00000163655	GMPS	2.81323	NA	0.00490472	0.000263865	NA	NA	NA	1	1	1	0.00490472	0.0227908
ENSG00000130695	CEP85	-2.81127	NA	0.00493469	0.0273357	NA	NA	NA	2	2	2	0.000494554	0.221377
ENSG00000105711	SCN1B	-2.80811	NA	0.00498325	0.008561	NA	NA	NA	2	2	2	0.00499557	0.139183
ENSG00000163958	ZDHHC19	-2.80643	NA	0.00500934	0.00692443	NA	NA	NA	1	1	1	0.00500934	0.129487
ENSG00000063176	SPHK2	2.80265	NA	0.00506846	0.00409358	NA	NA	NA	1	1	1	0.00506846	0.147152
ENSG00000105707	HPN	-2.79982	NA	0.00511311	0.0129916	NA	NA	NA	1	1	1	0.00511311	0.170612
ENSG00000125871	MGME1	2.79936	NA	0.00512033	0.194813	NA	NA	NA	2	2	2	0.00725478	0.716892
ENSG00000021776	AQR	-2.79701	NA	0.00515778	0.00215785	NA	NA	NA	2	2	2	0.0281567	0.137768
ENSG00000107819	SFXN3	2.7961	NA	0.00517234	0.0550848	NA	NA	NA	3	3	3	0.00123716	0.38913
ENSG00000111652	COPS7A	-2.79232	NA	0.00523318	0.0022701	NA	NA	NA	2	2	2	0.00154297	0.11657
ENSG00000135643	KCNMB4	2.78623	NA	0.0053325	0.00455427	NA	NA	NA	1	1	1	0.0053325	0.0968188
ENSG00000177425	PAWR	2.7844	NA	0.00536273	0.00036357	NA	NA	NA	1	1	1	0.00536273	0.09006
ENSG00000166446	CDYL2	-2.78419	NA	0.0053662	0.0104295	NA	NA	NA	2	2	2	0.0131789	0.147153
ENSG00000119725	ZNF410	2.78211	NA	0.00540067	0.0443577	NA	NA	NA	2	2	2	0.00723768	0.167154
ENSG00000137996	RTCA	2.77853	NA	0.00546048	0.0214665	NA	NA	NA	2	2	2	0.00729282	0.277755
ENSG00000186141	POLR3C	2.77571	NA	0.00550817	0.000289916	NA	NA	NA	1	1	1	0.00550817	0.0285743
ENSG00000136279	DBNL	2.7735	NA	0.00554562	0.00202158	NA	NA	NA	2	2	2	0.000130506	0.1111
ENSG00000113083	LOX	-2.7579	NA	0.00581746	0.00902494	NA	NA	NA	2	2	2	0.00144935	0.172482
ENSG00000126698	DNAJC8	-2.75752	NA	0.00582413	0.0220258	NA	NA	NA	1	1	1	0.00582413	0.232522
ENSG00000150281	CTF1	-2.75583	NA	0.00585443	0.000378685	NA	NA	NA	1	1	1	0.00585443	0.0618653
ENSG00000151726	ACSL1	-2.75487	NA	0.00587146	0.00176327	NA	NA	NA	2	2	2	0.0149562	0.0439706
ENSG00000197181	PIWIL2	-2.75466	NA	0.00587529	0.0109542	NA	NA	NA	1	1	1	0.00587529	0.297541
ENSG00000146205	ANO7	-2.74798	NA	0.00599641	0.00396928	NA	NA	NA	2	2	2	0.00639492	0.0935829
ENSG00000185522	LMNTD2	-2.74261	NA	0.00609527	0.0534731	NA	NA	NA	6	6	6	0.00377831	0.445396
ENSG00000139890	REM2	2.74053	NA	0.0061341	0.00248726	NA	NA	NA	1	1	1	0.0061341	0.118616
ENSG00000174840	PDE12	2.73903	NA	0.00616199	0.00245172	NA	NA	NA	1	1	1	0.00616199	0.0708601
ENSG00000151006	PRSS53	-2.73734	NA	0.00619389	0.0166309	NA	NA	NA	2	2	2	0.00298735	0.167517
ENSG00000149150	SLC43A1	-2.73461	NA	0.00624538	0.00197599	NA	NA	NA	1	1	1	0.00624538	0.0731865
ENSG00000135245	HILPDA	2.72977	NA	0.0063379	7.33223e-06	NA	NA	NA	1	2	2	0.0063379	0.0123921
ENSG00000248712	CCDC153	-2.72958	NA	0.00634148	0.0117784	NA	NA	NA	1	1	1	0.00634148	0.196476
ENSG00000100100	PIK3IP1	-2.72896	NA	0.00635342	0.00879311	NA	NA	NA	2	2	2	0.0137108	0.12686
ENSG00000186529	CYP4F3	2.71948	NA	0.00653843	0.0126383	NA	NA	NA	2	2	2	0.00640378	0.211367
ENSG00000102753	KPNA3	2.71862	NA	0.00655543	0.00389315	NA	NA	NA	1	1	1	0.00655543	0.222326
ENSG00000225231	AC091814.2	2.7184	NA	0.0065599	1.24645	NA	NA	NA	4	4	4	0.00530224	1.75374
ENSG00000130669	PAK4	2.71475	NA	0.00663252	0.0257022	NA	NA	NA	1	1	1	0.00663252	0.229473
ENSG00000261159	RP11-723O4.9	2.70654	NA	0.0067988	0.328796	NA	NA	NA	2	2	2	0.00538985	0.537028
ENSG00000167769	ACER1	-2.70536	NA	0.00682311	8.11602e-06	NA	NA	NA	1	1	1	0.00682311	0.00444258
ENSG00000176890	TYMS	2.6958	NA	0.00702204	0.00398982	NA	NA	NA	1	1	1	0.00702204	0.101561
ENSG00000112655	PTK7	2.69353	NA	0.00707003	0.000819451	NA	NA	NA	1	1	1	0.00707003	0.100666
ENSG00000096384	HSP90AB1	-2.69161	NA	0.0071107	0.00232708	NA	NA	NA	2	2	2	0.00518005	0.0506343
ENSG00000086061	DNAJA1	2.69119	NA	0.00711967	0.00177966	NA	NA	NA	2	2	2	0.00717846	0.0622391
ENSG00000170876	TMEM43	2.69064	NA	0.00713148	0.0024647	NA	NA	NA	1	2	2	0.00713148	0.0801157
ENSG00000189292	ALKAL2	2.68806	NA	0.00718679	0.0132842	NA	NA	NA	1	1	1	0.00718679	0.18885
ENSG00000116698	SMG7	-2.68614	NA	0.00722825	0.0321978	NA	NA	NA	2	2	2	0.0174258	0.235745
ENSG00000104870	FCGRT	-2.68159	NA	0.00732733	0.00586211	NA	NA	NA	2	2	2	0.013294	0.128158
ENSG00000110921	MVK	-2.6761	NA	0.00744838	0.040473	NA	NA	NA	2	2	2	0.00693718	0.277795
ENSG00000106089	STX1A	2.66518	NA	0.00769474	0.00154821	NA	NA	NA	1	1	1	0.00769474	0.057341
ENSG00000106077	ABHD11	2.66518	NA	0.00769474	0.120855	NA	NA	NA	1	2	2	0.00769474	0.50662
ENSG00000131373	HACL1	2.66462	NA	0.00770764	0.0125452	NA	NA	NA	2	2	2	0.0356475	0.328257
ENSG00000115053	NCL	2.66242	NA	0.00775817	0.00119363	NA	NA	NA	3	3	3	0.00539419	0.0437206
ENSG00000180871	CXCR2	2.66085	NA	0.00779428	0.00289822	NA	NA	NA	2	2	2	0.0178208	0.102295
ENSG00000204347	BTBD17	-2.6591	NA	0.00783504	0.0423861	NA	NA	NA	1	1	1	0.00783504	0.301245
ENSG00000140691	ARMC5	2.65779	NA	0.00786541	0.00266654	NA	NA	NA	1	1	1	0.00786541	0.0805746
ENSG00000134201	GSTM5	-2.65737	NA	0.00787536	0.419607	NA	NA	NA	4	6	6	0.0117703	0.689814
ENSG00000074660	SCARF1	-2.65679	NA	0.00788896	0.00223726	NA	NA	NA	1	1	1	0.00788896	0.356215
ENSG00000158488	CD1E	-2.6548	NA	0.00793562	0.0119357	NA	NA	NA	1	1	1	0.00793562	0.156856
ENSG00000184524	CEND1	2.64681	NA	0.00812545	0.0162187	NA	NA	NA	2	2	2	0.0119469	0.231515
ENSG00000101194	SLC17A9	-2.64417	NA	0.00818911	0.0382924	NA	NA	NA	5	5	5	0.00187818	0.474128
ENSG00000108963	DPH1	-2.64218	NA	0.00823735	0.0124252	NA	NA	NA	1	1	1	0.00823735	0.172762
ENSG00000101290	CDS2	2.62632	NA	0.00863125	0.0224272	NA	NA	NA	2	2	2	0.00987751	0.211861
ENSG00000149182	ARFGAP2	2.62459	NA	0.00867542	0.00115308	NA	NA	NA	2	2	2	0.00129417	0.076078
ENSG00000128487	SPECC1	2.62386	NA	0.00869399	0.0149943	NA	NA	NA	2	2	2	0.00262401	0.177902
ENSG00000197245	FAM110D	2.62078	NA	0.00877297	0.00990054	NA	NA	NA	1	1	1	0.00877297	0.156314
ENSG00000163464	CXCR1	2.6185	NA	0.00883162	0.0023211	NA	NA	NA	3	3	3	0.0236589	0.201723
ENSG00000175920	DOK7	-2.61804	NA	0.00884373	0.0432502	NA	NA	NA	1	1	1	0.00884373	0.288869
ENSG00000161958	FGF11	-2.6176	NA	0.00885504	4.31374e-07	NA	NA	NA	1	2	2	0.00885504	0.00286474
ENSG00000260101	RP11-568N6.1	-2.61687	NA	0.00887403	0.0019636	NA	NA	NA	1	1	1	0.00887403	0.10861
ENSG00000163959	SLC51A	-2.61327	NA	0.00896798	0.0078753	NA	NA	NA	3	3	3	0.00425703	0.0738617
ENSG00000130559	CAMSAP1	2.60725	NA	0.00912721	0.00686316	NA	NA	NA	1	1	1	0.00912721	0.187523
ENSG00000205981	DNAJC19	-2.60541	NA	0.00917632	5.07656e-07	NA	NA	NA	1	1	1	0.00917632	0.00126324
ENSG00000169217	CD2BP2	2.60444	NA	0.00920247	0.00481084	NA	NA	NA	2	2	2	0.00912747	0.477667
ENSG00000185024	BRF1	2.59885	NA	0.00935379	0.00115666	NA	NA	NA	1	1	1	0.00935379	0.197708
ENSG00000126215	XRCC3	2.59824	NA	0.0093703	0.0355127	NA	NA	NA	1	1	1	0.0093703	0.28127
ENSG00000060566	CREB3L3	-2.59654	NA	0.00941679	0.00408548	NA	NA	NA	2	2	2	0.00643563	0.0611988
ENSG00000134548	SPX	-2.59337	NA	0.00950395	0.0190421	NA	NA	NA	1	1	1	0.00950395	0.199116
ENSG00000088986	DYNLL1	-2.59309	NA	0.00951175	0.00088728	NA	NA	NA	2	2	2	0.00962941	0.0417352
ENSG00000167005	NUDT21	2.59069	NA	0.00957829	0.00248069	NA	NA	NA	2	2	2	0.00939774	0.131302
ENSG00000100003	SEC14L2	2.58079	NA	0.00985732	0.00952725	NA	NA	NA	1	1	1	0.00985732	0.166505
ENSG00000103335	PIEZO1	-2.58008	NA	0.00987761	0.00336494	NA	NA	NA	3	3	3	0.0735704	0.0965305
ENSG00000167272	POP5	2.578	NA	0.00993727	0.0201236	NA	NA	NA	2	2	2	0.0270942	0.14067
ENSG00000070831	CDC42	2.57763	NA	0.00994813	0.00635841	NA	NA	NA	2	2	2	0.0100653	0.115609
ENSG00000043462	LCP2	-2.57737	NA	0.00995539	0.00559643	NA	NA	NA	4	4	4	0.0033662	0.0801931
ENSG00000064313	TAF2	2.57398	NA	0.0100536	0.0249582	NA	NA	NA	2	2	2	0.00536422	0.157342
ENSG00000151304	SRFBP1	2.57045	NA	0.0101567	8.66297e-05	NA	NA	NA	1	1	1	0.0101567	0.0187792
ENSG00000121058	COIL	2.56849	NA	0.0102143	0.000307126	NA	NA	NA	1	1	1	0.0102143	0.0291748
ENSG00000079385	CEACAM1	2.56848	NA	0.0102144	0.000123708	NA	NA	NA	1	1	1	0.0102144	0.026844
ENSG00000280953	LINC01163	-2.56451	NA	0.0103323	0.0345668	NA	NA	NA	2	2	2	0.000380502	0.509751
ENSG00000140395	WDR61	2.56147	NA	0.010423	0.024633	NA	NA	NA	2	2	2	0.00341011	0.219835
ENSG00000116786	PLEKHM2	2.55683	NA	0.0105632	0.0122634	NA	NA	NA	2	3	3	0.00370695	0.149762
ENSG00000179240	RP11-111M22.2	-2.55534	NA	0.0106085	0.00136885	NA	NA	NA	1	1	1	0.0106085	0.158402
ENSG00000196187	TMEM63A	-2.55084	NA	0.0107463	0.0068133	NA	NA	NA	2	2	2	0.0436248	0.203145
ENSG00000161888	SPC24	-2.54706	NA	0.0108635	0.00313738	NA	NA	NA	1	1	1	0.0108635	0.0848242
ENSG00000112031	MTRF1L	2.54116	NA	0.0110484	0.140077	NA	NA	NA	1	1	1	0.0110484	0.55354
ENSG00000151490	PTPRO	-2.54049	NA	0.0110698	4.20922e-05	NA	NA	NA	1	1	1	0.0110698	0.00952561
ENSG00000184898	RBM43	-2.53368	NA	0.0112871	0.10003	NA	NA	NA	2	2	2	0.0135912	0.354804
ENSG00000125148	MT2A	2.53253	NA	0.0113243	0.00745381	NA	NA	NA	2	2	2	0.00945779	0.132395
ENSG00000044090	CUL7	2.52773	NA	0.0114802	0.0533571	NA	NA	NA	2	2	2	0.00835932	0.8082
ENSG00000171617	ENC1	-2.52483	NA	0.0115754	9.41473e-07	NA	NA	NA	1	1	1	0.0115754	0.00619848
ENSG00000108784	NAGLU	-2.52109	NA	0.0116993	0.016115	NA	NA	NA	2	2	2	0.0554007	0.635116
ENSG00000275023	MLLT6	-2.51839	NA	0.0117892	0.00719606	NA	NA	NA	2	2	2	0.0348181	0.101416
ENSG00000140396	NCOA2	2.51611	NA	0.0118658	0.000636756	NA	NA	NA	2	2	2	0.0138625	0.0477894
ENSG00000052344	PRSS8	-2.51413	NA	0.0119328	0.000510575	NA	NA	NA	1	1	1	0.0119328	0.0340688
ENSG00000138061	CYP1B1	2.51024	NA	0.0120649	0.00156429	NA	NA	NA	2	2	2	0.0192802	0.0812002
ENSG00000213462	ERV3-1	-2.50384	NA	0.0122853	0.123565	NA	NA	NA	2	2	2	0.00669559	0.441982
ENSG00000132424	PNISR	-2.50286	NA	0.0123195	1.98346e-05	NA	NA	NA	1	1	1	0.0123195	0.00717449
ENSG00000214435	AS3MT	2.50135	NA	0.012372	0.118661	NA	NA	NA	3	3	3	0.0112051	0.509078
ENSG00000123091	RNF11	-2.49375	NA	0.0126402	0.000261519	NA	NA	NA	2	2	2	0.0121058	0.0492145
ENSG00000100239	PPP6R2	2.49367	NA	0.0126429	0.00203927	NA	NA	NA	2	2	2	0.0129131	0.0782573
ENSG00000104375	STK3	-2.49329	NA	0.0126567	5.51472e-07	NA	NA	NA	1	1	1	0.0126567	0.00236086
ENSG00000060971	ACAA1	2.49298	NA	0.0126676	0.00175217	NA	NA	NA	2	2	2	0.00930445	0.0968071
ENSG00000114999	TTL	2.49238	NA	0.0126892	0.00184161	NA	NA	NA	1	1	1	0.0126892	0.265093
ENSG00000170315	UBB	-2.49175	NA	0.0127117	3.25333e-05	NA	NA	NA	1	1	1	0.0127117	0.033043
ENSG00000151135	TMEM263	-2.49065	NA	0.012751	0.000635887	NA	NA	NA	1	1	1	0.012751	0.0368495
ENSG00000038210	PI4K2B	-2.48997	NA	0.0127756	0.000252765	NA	NA	NA	2	2	2	0.0538894	0.0629362
ENSG00000141030	COPS3	2.48846	NA	0.0128297	0.0558316	NA	NA	NA	2	2	2	0.0138536	0.357281
ENSG00000132744	ACY3	-2.48725	NA	0.0128734	0.0128006	NA	NA	NA	1	1	1	0.0128734	0.25021
ENSG00000183066	WBP2NL	2.48466	NA	0.0129677	0.0178853	NA	NA	NA	1	1	1	0.0129677	0.205288
ENSG00000161647	MPP3	2.48305	NA	0.0130262	0.0184249	NA	NA	NA	1	1	1	0.0130262	0.198213
ENSG00000197312	DDI2	-2.47931	NA	0.0131637	0.00696889	NA	NA	NA	1	2	2	0.0131637	0.144707
ENSG00000126467	TSKS	-2.47567	NA	0.0132988	0.600496	NA	NA	NA	2	2	2	0.00935337	0.723804
ENSG00000180881	CAPS2	-2.47531	NA	0.0133119	0.0656454	NA	NA	NA	2	2	2	0.00590968	0.265159
ENSG00000272341	RP1-151F17.2	2.47368	NA	0.013373	0.0055016	NA	NA	NA	1	1	1	0.013373	0.10819
ENSG00000099999	RNF215	2.4706	NA	0.0134885	0.0176813	NA	NA	NA	2	2	2	0.00894311	0.147392
ENSG00000134531	EMP1	2.4685	NA	0.0135682	0.00591669	NA	NA	NA	1	1	1	0.0135682	0.138176
ENSG00000085832	EPS15	2.46833	NA	0.0135747	0.00239819	NA	NA	NA	2	2	2	0.00957252	0.137188
ENSG00000162461	SLC25A34	-2.46798	NA	0.0135878	0.0363347	NA	NA	NA	1	1	1	0.0135878	0.331012
ENSG00000175513	TSGA10IP	-2.4658	NA	0.0136708	0.00251814	NA	NA	NA	1	1	1	0.0136708	0.0743156
ENSG00000148180	GSN	-2.46478	NA	0.0137098	0.00661173	NA	NA	NA	1	1	1	0.0137098	0.114833
ENSG00000123609	NMI	2.46463	NA	0.0137154	0.00565564	NA	NA	NA	2	2	2	0.00794328	0.0806482
ENSG00000077522	ACTN2	2.463	NA	0.0137779	2.96305e-07	NA	NA	NA	1	1	1	0.0137779	0.0021776
ENSG00000108599	AKAP10	2.46105	NA	0.0138532	0.0972229	NA	NA	NA	3	3	3	0.00107584	0.480141
ENSG00000106178	CCL24	2.45945	NA	0.013915	0.0261001	NA	NA	NA	4	4	4	0.000699866	0.20866
ENSG00000147443	DOK2	2.45881	NA	0.0139399	0.00385705	NA	NA	NA	1	1	1	0.0139399	0.0875641
ENSG00000139083	ETV6	-2.45704	NA	0.0140086	0.00157364	NA	NA	NA	1	1	1	0.0140086	0.0883887
ENSG00000143891	GALM	-2.45671	NA	0.0140214	0.0391757	NA	NA	NA	2	2	2	0.0137655	0.234808
ENSG00000152207	CYSLTR2	2.45512	NA	0.0140836	0.0055882	NA	NA	NA	1	1	1	0.0140836	0.104235
ENSG00000054523	KIF1B	2.45324	NA	0.0141578	0.010243	NA	NA	NA	4	4	4	0.02622	0.156991
ENSG00000142789	CELA3A	-2.4513	NA	0.0142342	0.000153791	NA	NA	NA	2	2	2	0.0582131	0.0712327
ENSG00000114686	MRPL3	2.45113	NA	0.0142408	0.000206767	NA	NA	NA	1	1	1	0.0142408	0.0722677
ENSG00000061337	LZTS1	-2.4495	NA	0.0143054	0.193699	NA	NA	NA	2	2	2	0.00452779	0.592901
ENSG00000018510	AGPS	2.44943	NA	0.0143084	0.0102346	NA	NA	NA	2	2	2	0.0133658	0.306475
ENSG00000099381	SETD1A	2.44766	NA	0.0143786	0.00133262	NA	NA	NA	1	1	1	0.0143786	0.0530541
ENSG00000240204	SMKR1	2.4469	NA	0.014409	0.00406299	NA	NA	NA	1	1	1	0.014409	0.150656
ENSG00000112394	SLC16A10	2.44092	NA	0.0146501	0.00702841	NA	NA	NA	2	2	2	0.0611232	0.330085
ENSG00000120262	CCDC170	2.43999	NA	0.0146876	0.050994	NA	NA	NA	3	3	3	0.00329094	0.5558
ENSG00000232748	RP11-196G11.6	-2.43568	NA	0.0148639	0.0406544	NA	NA	NA	2	2	2	0.00753275	0.199068
ENSG00000170145	SIK2	-2.42906	NA	0.0151382	0.0109896	NA	NA	NA	1	1	1	0.0151382	0.163001
ENSG00000116922	C1orf109	2.42878	NA	0.0151499	0.0730406	NA	NA	NA	2	2	2	0.017324	0.298336
ENSG00000100445	SDR39U1	-2.4283	NA	0.0151699	0.0235486	NA	NA	NA	2	3	3	0.0309128	0.650267
ENSG00000172057	ORMDL3	-2.42476	NA	0.0153185	0.137414	NA	NA	NA	2	2	2	0.0276555	0.397752
ENSG00000124469	CEACAM8	-2.42257	NA	0.0154111	3.41603e-08	NA	NA	NA	1	1	1	0.0154111	0.000438404
ENSG00000068697	LAPTM4A	-2.42245	NA	0.0154161	1.53886e-05	NA	NA	NA	1	1	1	0.0154161	0.00819352
ENSG00000167394	ZNF668	-2.42129	NA	0.0154655	0.0754823	NA	NA	NA	2	2	2	0.00773452	0.255531
ENSG00000117625	RCOR3	-2.4169	NA	0.0156533	0.00104086	NA	NA	NA	2	2	2	0.02414	0.0615452
ENSG00000152082	MZT2B	2.41464	NA	0.015751	0.000583573	NA	NA	NA	1	1	1	0.015751	0.0344216
ENSG00000025708	TYMP	-2.41259	NA	0.0158398	0.200657	NA	NA	NA	5	5	5	0.0150454	0.315292
ENSG00000180938	ZNF572	2.41025	NA	0.0159417	0.000673134	NA	NA	NA	2	2	2	0.0121258	0.0795821
ENSG00000260804	LINC01963	-2.4094	NA	0.0159787	0.0206323	NA	NA	NA	2	2	2	0.0160199	0.520523
ENSG00000136699	SMPD4	2.4082	NA	0.0160315	0.0192889	NA	NA	NA	1	2	2	0.0160315	0.197896
ENSG00000164106	SCRG1	2.40735	NA	0.0160688	0.00412363	NA	NA	NA	1	1	1	0.0160688	0.0922644
ENSG00000177989	ODF3B	-2.40529	NA	0.0161597	0.0292636	NA	NA	NA	1	1	1	0.0161597	0.260276
ENSG00000108788	MLX	2.40423	NA	0.0162066	0.00139609	NA	NA	NA	2	2	2	0.0250133	0.045189
ENSG00000114520	SNX4	-2.40402	NA	0.0162159	0.00561801	NA	NA	NA	2	2	2	0.0158252	0.109958
ENSG00000165929	TC2N	2.40386	NA	0.0162231	0.0194625	NA	NA	NA	3	3	3	0.0331053	0.178514
ENSG00000080618	CPB2	-2.39872	NA	0.0164526	0.000148702	NA	NA	NA	1	1	1	0.0164526	0.0286303
ENSG00000122481	RWDD3	-2.39722	NA	0.0165199	0.0748725	NA	NA	NA	4	5	5	0.0047547	0.386791
ENSG00000281655	RP11-817J15.3	-2.39598	NA	0.0165761	0.00837674	NA	NA	NA	1	1	1	0.0165761	0.127834
ENSG00000184574	LPAR5	-2.39592	NA	0.0165788	0.00319212	NA	NA	NA	2	2	2	0.000407532	0.0813546
ENSG00000169372	CRADD	2.3943	NA	0.0166522	7.76972e-06	NA	NA	NA	1	1	1	0.0166522	0.0101259
ENSG00000074657	ZNF532	-2.39351	NA	0.016688	0.00923172	NA	NA	NA	1	1	1	0.016688	0.153741
ENSG00000159352	PSMD4	-2.39198	NA	0.0167579	0.00777189	NA	NA	NA	2	3	3	0.0121601	0.0906586
ENSG00000132965	ALOX5AP	2.39064	NA	0.0168193	0.0146951	NA	NA	NA	3	3	3	0.0168099	0.187509
ENSG00000155636	RBM45	-2.39042	NA	0.0168293	0.00881534	NA	NA	NA	2	2	2	0.0236946	0.11854
ENSG00000245156	RP11-867G23.3	2.38708	NA	0.0169827	0.00684654	NA	NA	NA	2	2	2	0.00847032	0.0735903
ENSG00000143669	LYST	-2.38541	NA	0.0170599	0.00187449	NA	NA	NA	1	1	1	0.0170599	0.090054
ENSG00000100395	L3MBTL2	2.38443	NA	0.0171058	0.00403421	NA	NA	NA	1	1	1	0.0171058	0.0925498
ENSG00000179057	IGSF22	-2.3815	NA	0.0172422	0.100909	NA	NA	NA	2	2	2	0.0237405	0.422033
ENSG00000100197	CYP2D6	-2.38126	NA	0.0172534	0.289737	NA	NA	NA	1	2	2	0.0172534	0.75823
ENSG00000277972	CISD3	2.38119	NA	0.017257	0.000445644	NA	NA	NA	1	1	1	0.017257	0.0422634
ENSG00000230733	AC092171.4	2.3803	NA	0.0172988	0.00199743	NA	NA	NA	2	2	2	0.0496207	0.0684865
ENSG00000134690	CDCA8	-2.37871	NA	0.0173734	0.000855002	NA	NA	NA	1	1	1	0.0173734	0.0543901
ENSG00000167588	GPD1	2.37613	NA	0.0174951	0.00067477	NA	NA	NA	1	1	1	0.0174951	0.111214
ENSG00000133454	MYO18B	2.37546	NA	0.0175273	0.0160044	NA	NA	NA	1	1	1	0.0175273	0.259063
ENSG00000139428	MMAB	-2.373	NA	0.0176441	0.00645881	NA	NA	NA	1	1	1	0.0176441	0.112161
ENSG00000073605	GSDMB	-2.37292	NA	0.0176482	0.0980717	NA	NA	NA	3	3	3	0.0386258	0.338834
ENSG00000247982	LINC00926	2.37089	NA	0.0177452	0.0194485	NA	NA	NA	2	2	2	0.0345539	0.2288
ENSG00000169715	MT1E	2.36709	NA	0.0179285	0.110686	NA	NA	NA	3	3	3	0.0468981	0.338892
ENSG00000134184	GSTM1	-2.36602	NA	0.0179807	0.488615	NA	NA	NA	7	8	8	0.028501	0.864223
ENSG00000100564	PIGH	-2.36593	NA	0.0179849	0.0795535	NA	NA	NA	3	3	3	0.024972	0.263902
ENSG00000237310	GS1-124K5.4	-2.36369	NA	0.018094	0.29399	NA	NA	NA	2	2	2	0.0131809	0.465314
ENSG00000100350	FOXRED2	-2.36004	NA	0.018273	0.236474	NA	NA	NA	2	2	2	0.0104791	1.06732
ENSG00000162396	PARS2	-2.3596	NA	0.0182948	0.0258628	NA	NA	NA	2	2	2	0.0176066	0.221246
ENSG00000226380	AC058791.1	2.35857	NA	0.0183453	0.00462672	NA	NA	NA	1	1	1	0.0183453	0.100012
ENSG00000165501	LRR1	2.3579	NA	0.0183786	0.147886	NA	NA	NA	3	3	3	0.0239329	0.33165
ENSG00000224383	PRR29	-2.35554	NA	0.0184959	0.00582696	NA	NA	NA	1	1	1	0.0184959	0.113065
ENSG00000164105	SAP30	2.35509	NA	0.0185181	0.00229896	NA	NA	NA	1	1	1	0.0185181	0.0690532
ENSG00000196659	TTC30B	-2.35252	NA	0.0186468	0.0016726	NA	NA	NA	2	2	2	0.0175351	0.0799338
ENSG00000255557	RP11-770G2.2	2.35084	NA	0.018731	0.0370205	NA	NA	NA	1	1	1	0.018731	0.323833
ENSG00000162373	BEND5	2.34795	NA	0.018877	0.00281442	NA	NA	NA	1	1	1	0.018877	0.155938
ENSG00000114993	RTKN	-2.3477	NA	0.0188895	0.00235149	NA	NA	NA	2	2	2	0.0112399	0.0918475
ENSG00000111653	ING4	-2.34711	NA	0.0189196	0.000917804	NA	NA	NA	2	2	2	0.0057132	0.149584
ENSG00000015532	XYLT2	2.34478	NA	0.0190384	2.77829e-06	NA	NA	NA	1	1	1	0.0190384	0.0110399
ENSG00000175984	DENND2C	-2.34408	NA	0.0190743	0.0707204	NA	NA	NA	2	2	2	0.0348129	0.696964
ENSG00000235314	LINC00957	2.34351	NA	0.0191031	0.0335714	NA	NA	NA	1	2	2	0.0191031	0.3074
ENSG00000179950	PUF60	2.34218	NA	0.0191716	0.000177502	NA	NA	NA	1	1	1	0.0191716	0.0189249
ENSG00000263004	RP11-166P13.3	-2.3407	NA	0.0192476	0.0436065	NA	NA	NA	3	3	3	0.0319422	0.30416
ENSG00000105668	UPK1A	-2.33974	NA	0.0192974	0.170592	NA	NA	NA	2	2	2	0.0346285	0.47303
ENSG00000094914	AAAS	2.3382	NA	0.0193769	4.22095e-06	NA	NA	NA	1	1	1	0.0193769	0.0116176
ENSG00000171517	LPAR3	2.33565	NA	0.0195094	0.07463	NA	NA	NA	2	2	2	0.0727214	0.415186
ENSG00000237489	LINC00959	-2.33541	NA	0.0195222	0.0012435	NA	NA	NA	2	2	2	0.0151294	0.0721197
ENSG00000214872	SMTNL1	-2.33484	NA	0.0195517	0.0667596	NA	NA	NA	1	1	1	0.0195517	0.376074
ENSG00000137700	SLC37A4	2.33269	NA	0.0196642	0.00330384	NA	NA	NA	1	1	1	0.0196642	0.102113
ENSG00000172613	RAD9A	2.32893	NA	0.0198625	0.00538993	NA	NA	NA	1	1	1	0.0198625	0.298572
ENSG00000272716	RP11-563N4.1	-2.3268	NA	0.0199758	0.0110777	NA	NA	NA	1	1	1	0.0199758	0.152166
ENSG00000137218	FRS3	2.32447	NA	0.0201001	0.00889111	NA	NA	NA	2	3	3	0.00714994	0.14163
ENSG00000188647	PTAR1	-2.32391	NA	0.0201303	0.00317685	NA	NA	NA	2	2	2	0.016617	0.182679
ENSG00000164114	MAP9	2.31997	NA	0.0203423	0.00484663	NA	NA	NA	1	1	1	0.0203423	0.109442
ENSG00000083168	KAT6A	2.31825	NA	0.0204356	0.00343924	NA	NA	NA	1	1	1	0.0204356	0.0881923
ENSG00000275759	RP11-131L12.3	2.31801	NA	0.0204486	0.0744374	NA	NA	NA	2	2	2	0.0217605	0.309907
ENSG00000119986	AVPI1	-2.31775	NA	0.020463	2.9332e-05	NA	NA	NA	1	1	1	0.020463	0.021224
ENSG00000067221	STOML1	2.31755	NA	0.0204738	0.0297081	NA	NA	NA	2	2	2	0.0211225	0.276109
ENSG00000114861	FOXP1	2.31558	NA	0.020581	5.97273e-06	NA	NA	NA	1	1	1	0.020581	0.007552
ENSG00000115307	AUP1	-2.31538	NA	0.0205923	0.000621758	NA	NA	NA	1	1	1	0.0205923	0.0477328
ENSG00000272156	RP11-477N3.1	2.31487	NA	0.02062	0.0205332	NA	NA	NA	3	3	3	0.0786537	0.311593
ENSG00000180900	SCRIB	2.31425	NA	0.0206542	0.00176731	NA	NA	NA	1	1	1	0.0206542	0.0606489
ENSG00000105939	ZC3HAV1	-2.31411	NA	0.0206619	0.0129592	NA	NA	NA	1	1	1	0.0206619	0.40796
ENSG00000141448	GATA6	-2.31343	NA	0.020699	0.000564308	NA	NA	NA	1	1	1	0.020699	0.0947004
ENSG00000167671	UBXN6	-2.31183	NA	0.0207873	0.0141691	NA	NA	NA	2	2	2	0.0141233	0.108128
ENSG00000189143	CLDN4	2.31013	NA	0.0208812	0.000847036	NA	NA	NA	1	1	1	0.0208812	0.0483892
ENSG00000077585	GPR137B	2.30904	NA	0.0209416	0.0940048	NA	NA	NA	3	3	3	0.0202027	0.661056
ENSG00000140451	PIF1	-2.30693	NA	0.0210589	0.0170568	NA	NA	NA	3	3	3	0.0244696	0.27846
ENSG00000253251	CTC-534A2.2	2.30677	NA	0.0210678	0.00748238	NA	NA	NA	2	2	2	0.0314368	0.116839
ENSG00000162650	ATXN7L2	2.30581	NA	0.0211212	0.00493121	NA	NA	NA	2	2	2	0.0354112	0.0837546
ENSG00000038945	MSR1	2.30191	NA	0.0213402	0.110599	NA	NA	NA	2	2	2	0.0460507	0.42547
ENSG00000127838	PNKD	2.30128	NA	0.0213758	0.111968	NA	NA	NA	2	2	2	0.0226376	0.271026
ENSG00000136856	SLC2A8	2.2999	NA	0.021454	0.0229758	NA	NA	NA	2	2	2	0.0159901	0.179947
ENSG00000166405	RIC3	-2.29868	NA	0.0215228	0.0241084	NA	NA	NA	3	3	3	0.0574842	0.577082
ENSG00000121390	PSPC1	2.29548	NA	0.0217059	3.97009e-06	NA	NA	NA	1	1	1	0.0217059	0.00794317
ENSG00000124207	CSE1L	2.29493	NA	0.0217374	0.00899445	NA	NA	NA	2	2	2	0.0388229	0.191269
ENSG00000131503	ANKHD1	-2.2945	NA	0.0217617	1.35674e-05	NA	NA	NA	1	1	1	0.0217617	0.00609841
ENSG00000106665	CLIP2	-2.29414	NA	0.0217825	0.0135814	NA	NA	NA	2	2	2	0.0157405	0.146797
ENSG00000178397	FAM220A	-2.29129	NA	0.0219465	0.126433	NA	NA	NA	2	2	2	0.0120535	0.289202
ENSG00000203772	SPRN	2.29111	NA	0.0219569	0.0165512	NA	NA	NA	3	3	3	0.00169733	0.254215
ENSG00000063046	EIF4B	2.29108	NA	0.0219586	0.0236639	NA	NA	NA	2	2	2	0.0449752	0.275343
ENSG00000165934	CPSF2	2.291	NA	0.0219636	0.017434	NA	NA	NA	2	3	3	0.00747639	0.270259
ENSG00000167842	MIS12	-2.29007	NA	0.0220173	0.000404231	NA	NA	NA	1	2	2	0.0220173	0.0302535
ENSG00000175550	DRAP1	-2.28874	NA	0.0220947	0.000568049	NA	NA	NA	1	1	1	0.0220947	0.0353957
ENSG00000116005	PCYOX1	2.28773	NA	0.0221534	0.0015175	NA	NA	NA	2	2	2	0.0263647	0.11523
ENSG00000135926	TMBIM1	-2.28726	NA	0.0221804	0.000975163	NA	NA	NA	2	2	2	0.023551	0.0465624
ENSG00000230487	PSMG3-AS1	-2.28625	NA	0.0222398	0.0611968	NA	NA	NA	3	3	3	0.0111392	0.384392
ENSG00000116604	MEF2D	-2.2856	NA	0.0222776	0.00147757	NA	NA	NA	1	1	1	0.0222776	0.0563374
ENSG00000137955	RABGGTB	2.28424	NA	0.0223574	3.19865e-06	NA	NA	NA	1	1	1	0.0223574	0.00693467
ENSG00000198793	MTOR	-2.28225	NA	0.0224747	0.0172937	NA	NA	NA	2	2	2	0.0219888	0.200002
ENSG00000253309	SERPINE3	-2.28092	NA	0.022553	4.64593e-05	NA	NA	NA	1	1	1	0.022553	0.0365045
ENSG00000143889	HNRNPLL	-2.28017	NA	0.0225973	2.79464e-06	NA	NA	NA	1	1	1	0.0225973	0.00345245
ENSG00000156966	B3GNT7	2.27936	NA	0.0226455	0.00760264	NA	NA	NA	1	1	1	0.0226455	0.141236
ENSG00000103707	MTFMT	-2.27935	NA	0.0226464	0.00590374	NA	NA	NA	2	2	2	0.0016778	0.0850916
ENSG00000196937	FAM3C	-2.27758	NA	0.0227517	0.000377696	NA	NA	NA	1	1	1	0.0227517	0.068343
ENSG00000242258	LINC00996	-2.27505	NA	0.0229027	5.29994e-11	NA	NA	NA	1	1	1	0.0229027	1.02895e-05
ENSG00000121900	TMEM54	2.27409	NA	0.0229605	0.000795079	NA	NA	NA	1	1	1	0.0229605	0.046155
ENSG00000011007	ELOA	-2.2735	NA	0.0229961	0.030899	NA	NA	NA	1	1	1	0.0229961	0.255334
ENSG00000204001	LCN8	2.27231	NA	0.0230678	0.405675	NA	NA	NA	1	1	1	0.0230678	1.28616
ENSG00000154309	DISP1	-2.27093	NA	0.023151	0.0393646	NA	NA	NA	3	3	3	0.0712102	0.25538
ENSG00000095794	CREM	-2.26904	NA	0.0232659	0.00620167	NA	NA	NA	1	1	1	0.0232659	0.142246
ENSG00000119138	KLF9	2.26621	NA	0.0234385	0.00186469	NA	NA	NA	2	2	2	0.0194822	0.0608713
ENSG00000143013	LMO4	-2.26305	NA	0.0236326	0.00991444	NA	NA	NA	2	2	2	0.0675139	0.404477
ENSG00000090273	NUDC	2.26279	NA	0.0236485	0.000840113	NA	NA	NA	1	1	1	0.0236485	0.0794929
ENSG00000196821	C6orf106	2.26241	NA	0.0236719	0.000676567	NA	NA	NA	1	2	2	0.0236719	0.172278
ENSG00000108094	CUL2	-2.26094	NA	0.0237631	0.00191327	NA	NA	NA	1	1	1	0.0237631	0.0790088
ENSG00000185236	RAB11B	-2.26061	NA	0.0237832	0.000911359	NA	NA	NA	2	2	2	0.0361334	0.0475427
ENSG00000135677	GNS	2.25765	NA	0.0239675	0.0087086	NA	NA	NA	1	2	2	0.0239675	0.13438
ENSG00000105835	NAMPT	-2.25694	NA	0.0240115	0.00106612	NA	NA	NA	1	1	1	0.0240115	0.0493971
ENSG00000130725	UBE2M	2.25654	NA	0.024037	0.00113686	NA	NA	NA	2	2	2	0.0248778	0.0553887
ENSG00000068878	PSME4	2.25556	NA	0.0240983	0.0047193	NA	NA	NA	1	1	1	0.0240983	0.169629
ENSG00000149634	SPATA25	2.25543	NA	0.0241065	2.31896e-05	NA	NA	NA	1	1	1	0.0241065	0.0331669
ENSG00000111731	C2CD5	2.25501	NA	0.0241326	0.0164811	NA	NA	NA	2	2	2	0.0167545	0.365795
ENSG00000169607	CKAP2L	-2.25452	NA	0.0241636	1.50564e-09	NA	NA	NA	1	1	1	0.0241636	0.000177578
ENSG00000108622	ICAM2	-2.25181	NA	0.0243343	0.00297015	NA	NA	NA	1	1	1	0.0243343	0.0814517
ENSG00000121361	KCNJ8	-2.25148	NA	0.0243551	9.70713e-07	NA	NA	NA	1	1	1	0.0243551	0.00589835
ENSG00000170085	SIMC1	2.25078	NA	0.0243993	0.0373134	NA	NA	NA	1	1	1	0.0243993	0.381747
ENSG00000105568	PPP2R1A	-2.24927	NA	0.0244953	0.00112372	NA	NA	NA	1	3	3	0.0244953	0.117454
ENSG00000100207	TCF20	-2.24921	NA	0.0244989	0.00275005	NA	NA	NA	1	1	1	0.0244989	0.075294
ENSG00000105146	AURKC	-2.24806	NA	0.0245723	0.029315	NA	NA	NA	2	2	2	0.008984	0.228689
ENSG00000093072	CECR1	2.247	NA	0.0246401	0.0345077	NA	NA	NA	3	4	4	0.00595071	0.44265
ENSG00000125779	PANK2	-2.24548	NA	0.0247375	0.0012152	NA	NA	NA	2	2	2	0.0411106	0.0750278
ENSG00000171132	PRKCE	-2.24268	NA	0.0249177	0.00932229	NA	NA	NA	2	2	2	0.0407894	0.143888
ENSG00000143412	ANXA9	2.24264	NA	0.0249203	0.000138997	NA	NA	NA	1	1	1	0.0249203	0.0705811
ENSG00000103507	BCKDK	-2.24158	NA	0.0249885	0.011795	NA	NA	NA	2	2	2	0.0114185	0.100727
ENSG00000137413	TAF8	2.24153	NA	0.0249918	0.000280521	NA	NA	NA	1	1	1	0.0249918	0.0311275
ENSG00000196954	CASP4	-2.24016	NA	0.0250807	0.000412773	NA	NA	NA	1	1	1	0.0250807	0.0647955
ENSG00000128218	VPREB3	2.23926	NA	0.0251392	0.00864473	NA	NA	NA	2	2	2	0.0321366	0.147581
ENSG00000132906	CASP9	2.23817	NA	0.0252098	0.0220478	NA	NA	NA	2	2	2	0.0241115	0.123016
ENSG00000255561	FDXACB1	2.23581	NA	0.0253642	0.00874968	NA	NA	NA	1	1	1	0.0253642	0.144128
ENSG00000115257	PCSK4	2.23531	NA	0.0253967	0.0591505	NA	NA	NA	2	2	2	0.0459852	0.460533
ENSG00000196247	ZNF107	-2.23417	NA	0.0254717	0.0578808	NA	NA	NA	3	3	3	0.11695	0.401229
ENSG00000125505	MBOAT7	-2.2341	NA	0.0254764	0.000390466	NA	NA	NA	1	1	1	0.0254764	0.0317696
ENSG00000042493	CAPG	-2.23034	NA	0.0257251	0.0147794	NA	NA	NA	3	4	4	0.0258802	0.156796
ENSG00000116918	TSNAX	-2.23022	NA	0.0257328	0.000272962	NA	NA	NA	1	1	1	0.0257328	0.0251848
ENSG00000140379	BCL2A1	2.23015	NA	0.0257372	8.61815e-07	NA	NA	NA	1	1	1	0.0257372	0.00152178
ENSG00000063180	CA11	2.22929	NA	0.0257943	0.00422369	NA	NA	NA	2	2	2	0.0357048	0.101491
ENSG00000131437	KIF3A	-2.22819	NA	0.0258681	0.0184858	NA	NA	NA	2	2	2	0.0268323	0.206122
ENSG00000154548	SRSF12	-2.22766	NA	0.0259031	0.012737	NA	NA	NA	2	2	2	0.0226054	0.156529
ENSG00000138600	SPPL2A	2.22715	NA	0.0259372	0.00123693	NA	NA	NA	2	2	2	0.0212214	0.0705015
ENSG00000237651	C2orf74	-2.22536	NA	0.0260572	0.56033	NA	NA	NA	2	2	2	0.0258175	0.546801
ENSG00000144026	ZNF514	2.22276	NA	0.0262319	0.270839	NA	NA	NA	5	5	5	0.0567769	0.490382
ENSG00000198851	CD3E	-2.22226	NA	0.0262659	0.012169	NA	NA	NA	2	2	2	0.0277522	0.121783
ENSG00000136689	IL1RN	-2.22178	NA	0.0262982	0.00318338	NA	NA	NA	1	1	1	0.0262982	0.0799646
ENSG00000218891	ZNF579	-2.22056	NA	0.026381	0.00957163	NA	NA	NA	2	2	2	0.014922	0.145115
ENSG00000205302	SNX2	-2.21683	NA	0.026635	0.000517944	NA	NA	NA	1	1	1	0.026635	0.0500155
ENSG00000189241	TSPYL1	-2.21514	NA	0.0267502	0.0137011	NA	NA	NA	2	2	2	0.0170692	0.099843
ENSG00000144485	HES6	-2.21352	NA	0.0268618	0.00423444	NA	NA	NA	2	2	2	0.0730104	0.114529
ENSG00000172638	EFEMP2	2.21247	NA	0.0269345	0.0397008	NA	NA	NA	3	3	3	0.0194914	0.350545
ENSG00000180422	LINC00304	2.20966	NA	0.0271289	0.025904	NA	NA	NA	2	3	3	0.0932774	0.377551
ENSG00000134684	YARS	-2.20944	NA	0.0271439	0.00297943	NA	NA	NA	2	2	2	0.00341982	0.0611474
ENSG00000108861	DUSP3	2.20637	NA	0.0273582	0.0503583	NA	NA	NA	2	2	2	0.0103297	0.292473
ENSG00000179941	BBS10	2.20541	NA	0.0274255	0.00204838	NA	NA	NA	1	1	1	0.0274255	0.0740462
ENSG00000158887	MPZ	2.20377	NA	0.0275402	0.00592385	NA	NA	NA	1	1	1	0.0275402	0.370386
ENSG00000127419	TMEM175	-2.20371	NA	0.0275446	0.000115266	NA	NA	NA	1	1	1	0.0275446	0.0374118
ENSG00000027001	MIPEP	2.20305	NA	0.0275912	0.0121724	NA	NA	NA	2	2	2	0.0532311	0.14036
ENSG00000278090	RP11-6O2.2	-2.20271	NA	0.0276149	0.0169947	NA	NA	NA	2	3	3	0.0482993	0.302996
ENSG00000196152	ZNF79	2.20048	NA	0.0277729	0.0572211	NA	NA	NA	1	1	1	0.0277729	0.346061
ENSG00000162636	FAM102B	-2.19956	NA	0.0278384	0.00279762	NA	NA	NA	2	2	2	0.0147063	0.14224
ENSG00000106609	TMEM248	2.1992	NA	0.0278635	0.00169347	NA	NA	NA	1	1	1	0.0278635	0.0804709
ENSG00000141002	TCF25	2.19838	NA	0.0279222	0.00763732	NA	NA	NA	2	2	2	0.0517532	0.134255
ENSG00000175895	PLEKHF2	2.19783	NA	0.0279614	0.00365507	NA	NA	NA	3	4	4	0.0521519	0.0782648
ENSG00000186862	PDZD7	2.19694	NA	0.0280247	0.0800706	NA	NA	NA	3	3	3	0.00123716	0.250718
ENSG00000197147	LRRC8B	2.19577	NA	0.0281086	0.139382	NA	NA	NA	2	2	2	0.0245514	0.546224
ENSG00000164011	ZNF691	2.19562	NA	0.0281195	0.00122279	NA	NA	NA	2	2	2	0.0226535	0.067606
ENSG00000167703	SLC43A2	2.19525	NA	0.0281457	0.00280083	NA	NA	NA	1	1	1	0.0281457	0.117893
ENSG00000127837	AAMP	2.19431	NA	0.0282134	0.000402302	NA	NA	NA	1	1	1	0.0282134	0.0290251
ENSG00000108819	PPP1R9B	-2.19386	NA	0.0282455	0.000177106	NA	NA	NA	1	1	1	0.0282455	0.0189277
ENSG00000105948	TTC26	-2.19001	NA	0.0285233	0.0117303	NA	NA	NA	1	1	1	0.0285233	0.350524
ENSG00000167395	ZNF646	-2.18953	NA	0.0285581	0.00215722	NA	NA	NA	2	2	2	0.00773452	0.0543764
ENSG00000204219	TCEA3	2.18828	NA	0.028649	0.00782683	NA	NA	NA	1	1	1	0.028649	0.135155
ENSG00000111845	PAK1IP1	-2.18787	NA	0.0286789	0.00190608	NA	NA	NA	1	1	1	0.0286789	0.182352
ENSG00000168961	LGALS9	-2.18769	NA	0.0286924	0.180441	NA	NA	NA	2	2	2	0.0104901	0.592493
ENSG00000123610	TNFAIP6	-2.18546	NA	0.0288553	0.240723	NA	NA	NA	3	3	3	0.00794328	0.462836
ENSG00000185963	BICD2	2.18522	NA	0.0288728	0.0134556	NA	NA	NA	2	2	2	0.0262094	0.149826
ENSG00000158480	SPATA2	2.18308	NA	0.0290302	0.00297316	NA	NA	NA	2	2	2	0.0298797	0.0832998
ENSG00000239704	CDRT4	2.18265	NA	0.0290616	0.154656	NA	NA	NA	2	2	2	0.0125195	0.314456
ENSG00000170396	ZNF804A	-2.18247	NA	0.0290747	0.00686833	NA	NA	NA	2	2	2	0.0439318	0.156744
ENSG00000174348	PODN	2.18217	NA	0.0290972	0.012777	NA	NA	NA	2	2	2	0.0344611	0.179569
ENSG00000146278	PNRC1	-2.18131	NA	0.0291607	0.00974173	NA	NA	NA	1	3	3	0.0291607	0.147137
ENSG00000196814	MVB12B	-2.1798	NA	0.0292722	0.0337123	NA	NA	NA	2	2	2	0.0492169	0.38741
ENSG00000212743	RP11-563J2.3	-2.17914	NA	0.0293215	0.0268961	NA	NA	NA	2	2	2	0.0887317	0.367211
ENSG00000184983	NDUFA6	2.17809	NA	0.029399	0.0526673	NA	NA	NA	3	3	3	0.0130537	0.747984
ENSG00000179921	GPBAR1	-2.17624	NA	0.029537	0.00300288	NA	NA	NA	1	1	1	0.029537	0.079996
ENSG00000165046	LETM2	2.17486	NA	0.0296408	0.00244547	NA	NA	NA	1	1	1	0.0296408	0.230248
ENSG00000149177	PTPRJ	-2.17424	NA	0.0296873	0.0176591	NA	NA	NA	2	2	2	0.0300518	0.117951
ENSG00000176108	CHMP6	-2.17207	NA	0.0298502	0.00806533	NA	NA	NA	3	3	3	0.0338954	0.10821
ENSG00000277767	RP11-365P13.5	2.17203	NA	0.0298535	0.0375336	NA	NA	NA	1	1	1	0.0298535	0.286998
ENSG00000198951	NAGA	2.17094	NA	0.0299358	0.00449843	NA	NA	NA	2	2	2	0.0205325	0.106587
ENSG00000169385	RNASE2	2.1708	NA	0.029946	0.0309895	NA	NA	NA	1	1	1	0.029946	0.248339
ENSG00000110619	CARS	-2.17047	NA	0.0299713	0.00242206	NA	NA	NA	2	2	2	0.0201109	0.0879428
ENSG00000166839	ANKDD1A	2.17032	NA	0.029983	0.0661314	NA	NA	NA	3	3	3	0.0796703	0.318445
ENSG00000108515	ENO3	-2.17008	NA	0.0300008	5.56205e-05	NA	NA	NA	1	1	1	0.0300008	0.0410857
ENSG00000198331	HYLS1	2.16944	NA	0.030049	3.89959e-05	NA	NA	NA	1	1	1	0.030049	0.0111703
ENSG00000166922	SCG5	-2.16862	NA	0.0301118	0.00533366	NA	NA	NA	1	1	1	0.0301118	0.424555
ENSG00000267364	RP11-47L3.1	-2.1685	NA	0.030121	0.00753732	NA	NA	NA	1	1	1	0.030121	0.125979
ENSG00000008382	MPND	2.16772	NA	0.0301802	0.00616599	NA	NA	NA	1	2	2	0.0301802	0.113954
ENSG00000123892	RAB38	-2.1671	NA	0.0302273	0.0911716	NA	NA	NA	3	3	3	0.030357	1.13214
ENSG00000183814	LIN9	2.16619	NA	0.0302966	0.000612343	NA	NA	NA	1	1	1	0.0302966	0.112837
ENSG00000278195	SSTR3	-2.16617	NA	0.0302984	0.106653	NA	NA	NA	1	1	1	0.0302984	0.459594
ENSG00000249173	LINC01093	-2.16397	NA	0.0304667	0.0132268	NA	NA	NA	1	1	1	0.0304667	0.338052
ENSG00000070808	CAMK2A	2.16395	NA	0.0304684	0.000133843	NA	NA	NA	1	1	1	0.0304684	0.0391267
ENSG00000130707	ASS1	-2.16368	NA	0.0304886	0.00419598	NA	NA	NA	2	2	2	0.0747427	0.393136
ENSG00000272693	RP11-479O9.4	2.16298	NA	0.0305426	0.142005	NA	NA	NA	2	2	2	0.0250181	0.325556
ENSG00000096092	TMEM14A	-2.1629	NA	0.0305488	0.0120082	NA	NA	NA	2	2	2	0.0514551	0.544406
ENSG00000177464	GPR4	-2.16269	NA	0.0305654	0.000145063	NA	NA	NA	1	1	1	0.0305654	0.0215323
ENSG00000272666	CTA-384D8.35	-2.16264	NA	0.0305685	0.0209146	NA	NA	NA	2	2	2	0.0902285	0.284627
ENSG00000136932	TRMO	-2.16263	NA	0.0305694	0.0112841	NA	NA	NA	3	3	3	0.0513808	0.324526
ENSG00000127922	SEM1	-2.16142	NA	0.0306628	1.29854e-05	NA	NA	NA	1	1	1	0.0306628	0.00762696
ENSG00000137992	DBT	-2.16092	NA	0.0307011	0.00106916	NA	NA	NA	1	1	1	0.0307011	0.0654959
ENSG00000154803	FLCN	2.15967	NA	0.0307981	0.0294624	NA	NA	NA	1	1	1	0.0307981	0.249064
ENSG00000130332	LSM7	2.15885	NA	0.0308619	0.0247156	NA	NA	NA	1	1	1	0.0308619	0.226097
ENSG00000137877	SPTBN5	-2.15617	NA	0.03107	0.211656	NA	NA	NA	5	5	5	0.0479218	0.416328
ENSG00000169884	WNT10B	-2.15503	NA	0.0311593	0.00481177	NA	NA	NA	1	1	1	0.0311593	0.101459
ENSG00000137074	APTX	2.15485	NA	0.0311734	0.0233257	NA	NA	NA	2	2	2	0.0448283	0.182994
ENSG00000166889	PATL1	2.14953	NA	0.0315926	0.000185788	NA	NA	NA	1	1	1	0.0315926	0.0491494
ENSG00000177494	ZBED2	2.14847	NA	0.0316765	1.77515e-05	NA	NA	NA	1	1	1	0.0316765	0.0115447
ENSG00000109016	DHRS7B	-2.1475	NA	0.0317534	0.00313107	NA	NA	NA	1	1	1	0.0317534	0.0788294
ENSG00000162676	GFI1	-2.14733	NA	0.0317672	1.51036e-05	NA	NA	NA	1	1	1	0.0317672	0.00653858
ENSG00000185615	PDIA2	2.14724	NA	0.0317744	0.00645569	NA	NA	NA	2	2	2	0.0134231	0.239322
ENSG00000198513	ATL1	2.14571	NA	0.0318962	9.40235e-06	NA	NA	NA	1	1	1	0.0318962	0.00840202
ENSG00000006715	VPS41	-2.14158	NA	0.0322276	0.00460887	NA	NA	NA	2	2	2	0.0303748	0.0771556
ENSG00000116574	RHOU	2.14128	NA	0.0322514	0.00536813	NA	NA	NA	1	1	1	0.0322514	0.105999
ENSG00000188878	FBF1	-2.14039	NA	0.0323232	0.0031199	NA	NA	NA	2	2	2	0.027451	0.19908
ENSG00000135083	CCNJL	-2.13993	NA	0.0323604	0.00182183	NA	NA	NA	1	1	1	0.0323604	0.113585
ENSG00000105339	DENND3	2.13777	NA	0.0325356	0.00456202	NA	NA	NA	2	2	2	0.0215706	0.0658754
ENSG00000211584	SLC48A1	2.13763	NA	0.0325472	0.00935662	NA	NA	NA	1	1	1	0.0325472	0.150119
ENSG00000102870	ZNF629	-2.13691	NA	0.0326053	9.56999e-05	NA	NA	NA	1	1	1	0.0326053	0.015486
ENSG00000109436	TBC1D9	-2.13532	NA	0.0327351	0.00490297	NA	NA	NA	2	2	2	0.0300733	0.0938104
ENSG00000100387	RBX1	-2.13494	NA	0.0327659	0.0001314	NA	NA	NA	1	1	1	0.0327659	0.0361885
ENSG00000185278	ZBTB37	2.13472	NA	0.0327838	0.000427818	NA	NA	NA	2	2	2	0.0326707	0.0341133
ENSG00000145781	COMMD10	2.13353	NA	0.0328814	0.00569667	NA	NA	NA	2	2	2	0.037149	0.186635
ENSG00000151136	BTBD11	2.13331	NA	0.0328993	0.00833781	NA	NA	NA	1	1	1	0.0328993	0.121242
ENSG00000115966	ATF2	2.13279	NA	0.0329416	4.8314e-06	NA	NA	NA	2	2	2	0.0363932	0.00744554
ENSG00000168556	ING2	-2.13151	NA	0.0330475	0.00235192	NA	NA	NA	1	2	2	0.0330475	0.146284
ENSG00000153113	CAST	2.13128	NA	0.0330663	0.126252	NA	NA	NA	1	1	1	0.0330663	0.654953
ENSG00000105723	GSK3A	2.12982	NA	0.0331862	5.67701e-05	NA	NA	NA	1	1	1	0.0331862	0.0210678
ENSG00000198171	DDRGK1	2.12952	NA	0.0332115	0.0263026	NA	NA	NA	3	3	3	0.0438032	0.197943
ENSG00000156831	NSMCE2	-2.12675	NA	0.0334408	0.000503816	NA	NA	NA	1	1	1	0.0334408	0.0815393
ENSG00000174444	RPL4	2.12611	NA	0.033494	0.000768733	NA	NA	NA	2	2	2	0.0112781	0.0763758
ENSG00000122965	RBM19	2.12601	NA	0.0335028	0.00048823	NA	NA	NA	1	1	1	0.0335028	0.101121
ENSG00000130724	CHMP2A	2.12564	NA	0.0335331	0.000157264	NA	NA	NA	2	2	2	0.0614945	0.0267819
ENSG00000173210	ABLIM3	-2.12558	NA	0.0335386	0.0126623	NA	NA	NA	2	2	2	0.0668502	0.325846
ENSG00000144395	CCDC150	-2.12355	NA	0.033708	0.000276093	NA	NA	NA	1	1	1	0.033708	0.0571078
ENSG00000164961	WASHC5	2.12327	NA	0.0337313	0.000155887	NA	NA	NA	1	1	1	0.0337313	0.0458186
ENSG00000215244	RP11-563J2.2	-2.12315	NA	0.0337412	0.0298843	NA	NA	NA	3	3	3	0.0887317	0.365746
ENSG00000161638	ITGA5	-2.12188	NA	0.0338477	0.00164512	NA	NA	NA	1	1	1	0.0338477	0.0997111
ENSG00000275700	AATF	-2.1208	NA	0.0339386	0.000292774	NA	NA	NA	2	2	2	0.047136	0.085455
ENSG00000180354	MTURN	-2.11918	NA	0.0340751	0.00180917	NA	NA	NA	2	2	2	0.00685235	0.073262
ENSG00000236279	CLEC2L	2.11721	NA	0.0342424	0.0455181	NA	NA	NA	3	3	3	0.081855	0.716859
ENSG00000163466	ARPC2	2.11463	NA	0.0344614	0.0057961	NA	NA	NA	3	3	3	0.0565317	0.102986
ENSG00000114455	HHLA2	-2.11398	NA	0.0345168	0.0155967	NA	NA	NA	1	1	1	0.0345168	0.186706
ENSG00000100462	PRMT5	-2.11339	NA	0.0345671	0.111695	NA	NA	NA	2	2	2	0.0113386	0.367068
ENSG00000196588	MKL1	2.11338	NA	0.0345679	0.000494778	NA	NA	NA	1	1	1	0.0345679	0.0326917
ENSG00000086102	NFX1	2.11269	NA	0.0346275	0.015049	NA	NA	NA	1	1	1	0.0346275	0.244507
ENSG00000148356	LRSAM1	-2.11233	NA	0.0346582	0.00105665	NA	NA	NA	1	1	1	0.0346582	0.0473189
ENSG00000164134	NAA15	-2.11139	NA	0.0347388	0.000661485	NA	NA	NA	1	1	1	0.0347388	0.041497
ENSG00000181240	SLC25A41	-2.11135	NA	0.0347419	0.168174	NA	NA	NA	1	1	1	0.0347419	0.568179
ENSG00000128965	CHAC1	-2.1093	NA	0.0349184	1.0524e-05	NA	NA	NA	1	1	1	0.0349184	0.01505
ENSG00000112773	FAM46A	-2.1091	NA	0.0349359	0.000936615	NA	NA	NA	1	1	1	0.0349359	0.0766571
ENSG00000205089	CCNI2	-2.10895	NA	0.0349489	0.000762156	NA	NA	NA	1	1	1	0.0349489	0.0722009
ENSG00000198721	ECI2	-2.10879	NA	0.0349627	0.00898969	NA	NA	NA	2	2	2	0.0435796	0.136297
ENSG00000151148	UBE3B	2.10856	NA	0.0349825	0.00991939	NA	NA	NA	2	2	2	0.0350762	0.294458
ENSG00000130489	SCO2	2.10848	NA	0.0349896	0.286687	NA	NA	NA	5	5	5	0.0150454	0.639664
ENSG00000262484	CCER2	2.10836	NA	0.0349997	0.000103616	NA	NA	NA	1	1	1	0.0349997	0.0194839
ENSG00000231435	AC011747.3	-2.1077	NA	0.0350572	0.0176993	NA	NA	NA	1	1	1	0.0350572	0.219338
ENSG00000124831	LRRFIP1	2.10748	NA	0.0350758	0.00825246	NA	NA	NA	2	2	2	0.0771146	0.11702
ENSG00000142583	SLC2A5	-2.10738	NA	0.035085	0.0148727	NA	NA	NA	3	3	3	0.156391	0.198542
ENSG00000010610	CD4	-2.10404	NA	0.0353745	0.00261253	NA	NA	NA	3	3	3	0.0319044	0.0605238
ENSG00000083814	ZNF671	-2.10138	NA	0.0356075	0.00870537	NA	NA	NA	3	3	3	0.0339674	0.384419
ENSG00000284308	C2orf81	-2.09997	NA	0.0357314	0.00105433	NA	NA	NA	1	1	1	0.0357314	0.0699937
ENSG00000005448	WDR54	-2.09997	NA	0.0357314	3.31175e-06	NA	NA	NA	1	1	1	0.0357314	0.00392283
ENSG00000112139	MDGA1	-2.09923	NA	0.0357967	0.931963	NA	NA	NA	3	3	3	0.0256934	1.01431
ENSG00000169169	CPT1C	2.09852	NA	0.035859	0.0151768	NA	NA	NA	3	3	3	0.0948674	0.365787
ENSG00000187961	KLHL17	2.09799	NA	0.0359056	0.0395261	NA	NA	NA	3	3	3	0.0478522	0.237553
ENSG00000172339	ALG14	-2.09776	NA	0.0359266	0.00129258	NA	NA	NA	2	2	2	0.0363641	0.188888
ENSG00000040275	SPDL1	2.0971	NA	0.0359845	0.0418949	NA	NA	NA	2	2	2	0.0607131	0.396975
ENSG00000111906	HDDC2	-2.09704	NA	0.0359902	0.334368	NA	NA	NA	2	2	2	0.0106069	0.592903
ENSG00000169314	C22orf15	-2.09632	NA	0.0360542	0.0104193	NA	NA	NA	1	1	1	0.0360542	0.188605
ENSG00000152457	DCLRE1C	2.09606	NA	0.0360771	0.0546022	NA	NA	NA	3	3	3	0.0151064	0.268654
ENSG00000198792	TMEM184B	-2.0936	NA	0.0362954	0.0203502	NA	NA	NA	4	4	4	0.0756456	0.151773
ENSG00000164404	GDF9	-2.09333	NA	0.0363201	0.0488636	NA	NA	NA	2	2	2	0.0476149	0.256261
ENSG00000099326	MZF1	2.09297	NA	0.0363517	0.00630548	NA	NA	NA	1	1	1	0.0363517	0.12962
ENSG00000238121	LINC00426	-2.09278	NA	0.0363685	0.0169112	NA	NA	NA	1	1	1	0.0363685	0.202429
ENSG00000164975	SNAPC3	2.09031	NA	0.0365896	0.0017858	NA	NA	NA	1	1	1	0.0365896	0.101214
ENSG00000120832	MTERF2	2.08978	NA	0.0366373	0.0129944	NA	NA	NA	2	2	2	0.0194613	0.256944
ENSG00000267711	RP11-686D22.5	2.08973	NA	0.0366423	0.0170206	NA	NA	NA	2	2	2	0.0338362	0.321081
ENSG00000283787	PRR33	-2.08886	NA	0.0367206	0.00054499	NA	NA	NA	1	1	1	0.0367206	0.0985154
ENSG00000275395	FCGBP	2.08877	NA	0.0367288	0.0527108	NA	NA	NA	2	4	4	0.019123	0.379773
ENSG00000133574	GIMAP4	-2.08754	NA	0.0368391	0.0443461	NA	NA	NA	3	3	3	0.0255076	0.420796
ENSG00000011009	LYPLA2	-2.08542	NA	0.0370311	9.59909e-05	NA	NA	NA	1	1	1	0.0370311	0.0149564
ENSG00000128463	EMC4	-2.08522	NA	0.0370495	0.00822298	NA	NA	NA	2	2	2	0.0505546	0.129654
ENSG00000105383	CD33	-2.08344	NA	0.0372107	0.014484	NA	NA	NA	3	4	4	0.0178852	0.274842
ENSG00000115808	STRN	-2.08309	NA	0.0372431	0.0113665	NA	NA	NA	3	3	3	0.0467301	0.14286
ENSG00000025156	HSF2	-2.08212	NA	0.0373319	0.0399127	NA	NA	NA	3	3	3	0.0363906	0.287023
ENSG00000143443	C1orf56	2.08101	NA	0.0374327	0.000148829	NA	NA	NA	1	1	1	0.0374327	0.0600775
ENSG00000175906	ARL4D	-2.07983	NA	0.037541	0.0377713	NA	NA	NA	2	2	2	0.0827725	0.267083
ENSG00000108176	DNAJC12	2.07966	NA	0.0375568	0.00463292	NA	NA	NA	1	1	1	0.0375568	0.11715
ENSG00000156983	BRPF1	2.07797	NA	0.0377118	0.00400958	NA	NA	NA	2	3	3	0.0377085	0.0999425
ENSG00000256043	CTSO	2.07656	NA	0.0378418	0.00830779	NA	NA	NA	2	2	2	0.0493371	0.11044
ENSG00000235192	AC009495.2	2.07633	NA	0.0378631	0.0261637	NA	NA	NA	1	1	1	0.0378631	0.277255
ENSG00000104213	PDGFRL	-2.07623	NA	0.0378723	0.00371828	NA	NA	NA	2	2	2	0.0378276	0.279057
ENSG00000124172	ATP5E	2.0761	NA	0.0378846	9.81114e-06	NA	NA	NA	1	1	1	0.0378846	0.00509776
ENSG00000110195	FOLR1	-2.0746	NA	0.0380237	0.00306893	NA	NA	NA	1	1	1	0.0380237	0.165805
ENSG00000100416	TRMU	2.07421	NA	0.0380598	0.00518913	NA	NA	NA	1	1	1	0.0380598	0.15216
ENSG00000130638	ATXN10	2.07405	NA	0.0380744	0.0172312	NA	NA	NA	1	1	1	0.0380744	0.239626
ENSG00000005339	CREBBP	-2.07262	NA	0.0382081	9.33821e-05	NA	NA	NA	1	1	1	0.0382081	0.0270818
ENSG00000174574	AKIRIN1	-2.07233	NA	0.0382349	0.0019454	NA	NA	NA	2	2	2	0.0390064	0.100527
ENSG00000117399	CDC20	2.0723	NA	0.0382371	4.20542e-07	NA	NA	NA	1	2	2	0.0382371	0.00287258
ENSG00000145907	G3BP1	-2.07191	NA	0.0382734	0.00198255	NA	NA	NA	1	1	1	0.0382734	0.0767578
ENSG00000132323	ILKAP	-2.06948	NA	0.0385015	0.00198585	NA	NA	NA	2	2	2	0.0730104	0.0953729
ENSG00000080345	RIF1	2.06934	NA	0.0385145	0.00268432	NA	NA	NA	1	1	1	0.0385145	0.0794193
ENSG00000116962	NID1	-2.06809	NA	0.0386318	0.0122661	NA	NA	NA	1	1	1	0.0386318	0.176954
ENSG00000184752	NDUFA12	2.06758	NA	0.0386798	0.0698045	NA	NA	NA	3	3	3	0.0379291	0.293522
ENSG00000177556	ATOX1	-2.06293	NA	0.0391189	0.0154433	NA	NA	NA	2	2	2	0.0414976	0.118243
ENSG00000146215	CRIP3	-2.06205	NA	0.0392028	0.00509623	NA	NA	NA	2	2	2	0.0407934	0.0624656
ENSG00000103326	CAPN15	2.06181	NA	0.0392259	0.00372873	NA	NA	NA	3	4	4	0.00932239	0.0785925
ENSG00000150681	RGS18	2.06063	NA	0.0393387	0.0015906	NA	NA	NA	1	1	1	0.0393387	0.0556919
ENSG00000170323	FABP4	-2.05962	NA	0.039435	0.0031006	NA	NA	NA	1	1	1	0.039435	0.109004
ENSG00000134285	FKBP11	2.05936	NA	0.0394599	0.00408618	NA	NA	NA	1	1	1	0.0394599	0.0938247
ENSG00000186185	KIF18B	2.05407	NA	0.0399688	1.60506e-07	NA	NA	NA	1	1	1	0.0399688	0.000830311
ENSG00000119953	SMNDC1	-2.0535	NA	0.0400242	0.00112599	NA	NA	NA	1	1	1	0.0400242	0.0463543
ENSG00000165555	NOXRED1	-2.05279	NA	0.0400933	0.00596265	NA	NA	NA	2	2	2	0.0398305	0.10844
ENSG00000116497	S100PBP	-2.05175	NA	0.0401935	0.300501	NA	NA	NA	2	2	2	0.00341982	0.704418
ENSG00000100580	TMED8	2.05125	NA	0.0402423	0.00948005	NA	NA	NA	1	1	1	0.0402423	0.137895
ENSG00000018625	ATP1A2	-2.04996	NA	0.0403686	1.47068e-05	NA	NA	NA	2	2	2	0.0324803	0.00551326
ENSG00000164002	EXO5	2.04866	NA	0.0404952	0.0628553	NA	NA	NA	3	3	3	0.00502245	0.493757
ENSG00000204524	ZNF805	2.04836	NA	0.0405243	0.00144793	NA	NA	NA	1	1	1	0.0405243	0.0560044
ENSG00000227345	PARG	-2.04654	NA	0.0407035	0.00515885	NA	NA	NA	1	2	2	0.0407035	0.105308
ENSG00000155380	SLC16A1	2.04621	NA	0.0407355	0.00110933	NA	NA	NA	1	1	1	0.0407355	0.170388
ENSG00000244754	N4BP2L2	-2.04608	NA	0.0407486	0.000129387	NA	NA	NA	2	2	2	0.0508567	0.0188382
ENSG00000172732	MUS81	-2.04008	NA	0.0413428	0.015788	NA	NA	NA	2	2	2	0.0315875	0.110015
ENSG00000133101	CCNA1	-2.03946	NA	0.0414046	0.121301	NA	NA	NA	3	3	3	0.0220116	0.273437
ENSG00000257093	KIAA1147	-2.03903	NA	0.0414475	0.000726851	NA	NA	NA	2	2	2	0.0374544	0.0742741
ENSG00000100292	HMOX1	-2.03751	NA	0.0415988	0.000427408	NA	NA	NA	1	1	1	0.0415988	0.0743715
ENSG00000161036	LRWD1	-2.03604	NA	0.0417466	0.156039	NA	NA	NA	4	4	4	0.0866506	0.65659
ENSG00000065600	TMEM206	2.03521	NA	0.0418298	0.0103455	NA	NA	NA	1	1	1	0.0418298	0.148057
ENSG00000160221	C21orf33	-2.03501	NA	0.0418503	2.36418	NA	NA	NA	2	2	2	0.0196352	1.46756
ENSG00000138069	RAB1A	-2.03397	NA	0.0419545	0.000465456	NA	NA	NA	2	2	2	0.0647955	0.0389009
ENSG00000168301	KCTD6	-2.03362	NA	0.0419904	2.09407e-05	NA	NA	NA	1	1	1	0.0419904	0.0125444
ENSG00000068097	HEATR6	2.03319	NA	0.0420334	0.2116	NA	NA	NA	2	2	2	0.0159195	0.728836
ENSG00000161791	FMNL3	2.03293	NA	0.0420601	0.00159005	NA	NA	NA	2	2	2	0.0341118	0.0855733
ENSG00000174175	SELP	2.03205	NA	0.0421481	0.0039388	NA	NA	NA	2	2	2	0.0485197	0.0970087
ENSG00000042445	RETSAT	2.03127	NA	0.0422274	0.133418	NA	NA	NA	2	2	2	0.0302907	0.351515
ENSG00000122862	SRGN	2.03072	NA	0.0422836	0.00206318	NA	NA	NA	1	1	1	0.0422836	0.0885719
ENSG00000072135	PTPN18	2.02518	NA	0.042849	0.00110974	NA	NA	NA	1	1	1	0.042849	0.066024
ENSG00000077684	JADE1	2.02382	NA	0.0429887	0.00743186	NA	NA	NA	1	1	1	0.0429887	0.132916
ENSG00000228300	C19orf24	2.02302	NA	0.0430712	0.0123559	NA	NA	NA	1	2	2	0.0430712	0.189831
ENSG00000142552	RCN3	-2.02295	NA	0.0430786	0.0167364	NA	NA	NA	1	1	1	0.0430786	0.326434
ENSG00000137040	RANBP6	2.02284	NA	0.0430896	0.000601894	NA	NA	NA	1	1	1	0.0430896	0.0449816
ENSG00000106686	SPATA6L	2.02271	NA	0.0431028	0.0214072	NA	NA	NA	1	2	2	0.0431028	0.205995
ENSG00000167065	DUSP18	-2.02242	NA	0.0431334	0.137366	NA	NA	NA	3	3	3	0.0421572	0.305993
ENSG00000131470	PSMC3IP	2.02196	NA	0.0431807	0.00408233	NA	NA	NA	1	1	1	0.0431807	0.102681
ENSG00000213626	LBH	-2.02122	NA	0.0432572	0.00616326	NA	NA	NA	4	4	4	0.0014144	0.0910946
ENSG00000117593	DARS2	2.02093	NA	0.043287	0.00649992	NA	NA	NA	1	1	1	0.043287	0.125654
ENSG00000131095	GFAP	2.02084	NA	0.0432962	0.000705418	NA	NA	NA	1	1	1	0.0432962	0.0490288
ENSG00000042753	AP2S1	-2.01982	NA	0.0434024	0.00382012	NA	NA	NA	2	2	2	0.0660173	0.180089
ENSG00000143772	ITPKB	2.0189	NA	0.0434976	0.00595154	NA	NA	NA	3	3	3	0.0328076	0.0901921
ENSG00000125319	C17orf53	-2.01698	NA	0.0436978	0.00102626	NA	NA	NA	1	1	1	0.0436978	0.0504293
ENSG00000198650	TAT	2.01582	NA	0.0438185	0.000391132	NA	NA	NA	1	1	1	0.0438185	0.0545393
ENSG00000100612	DHRS7	2.01489	NA	0.0439157	0.00226564	NA	NA	NA	1	1	1	0.0439157	0.0913525
ENSG00000115944	COX7A2L	2.01369	NA	0.0440423	0.00846223	NA	NA	NA	3	3	3	0.00752187	0.0736516
ENSG00000198900	TOP1	-2.01277	NA	0.0441388	8.25346e-08	NA	NA	NA	1	1	1	0.0441388	0.00083641
ENSG00000157827	FMNL2	-2.01236	NA	0.0441825	8.60583e-07	NA	NA	NA	1	1	1	0.0441825	0.00614428
ENSG00000184922	FMNL1	2.00967	NA	0.0444663	7.24754e-05	NA	NA	NA	2	2	2	0.0553136	0.0149435
ENSG00000102978	POLR2C	2.00939	NA	0.0444958	0.00711839	NA	NA	NA	2	2	2	0.0492545	0.11756
ENSG00000142892	PIGK	-2.00897	NA	0.0445407	0.00327376	NA	NA	NA	2	2	2	0.0555594	0.0880628
ENSG00000196605	ZNF846	-2.00777	NA	0.0446679	0.0280701	NA	NA	NA	2	2	2	0.0347475	0.470049
ENSG00000163904	SENP2	-2.00762	NA	0.044684	2.76345e-06	NA	NA	NA	1	1	1	0.044684	0.00400448
ENSG00000135108	FBXO21	-2.00703	NA	0.0447464	0.00358019	NA	NA	NA	2	2	2	0.0157804	0.0603263
ENSG00000272226	RP11-63G10.3	-2.00693	NA	0.0447574	0.00185458	NA	NA	NA	1	1	1	0.0447574	0.0608902
ENSG00000070731	ST6GALNAC2	2.00542	NA	0.0449183	0.0376303	NA	NA	NA	6	7	7	0.00564436	0.36337
ENSG00000131196	NFATC1	2.00279	NA	0.0451999	0.0142352	NA	NA	NA	3	5	5	0.00777959	0.142498
ENSG00000120699	EXOSC8	-2.00235	NA	0.0452476	0.00202128	NA	NA	NA	1	1	1	0.0452476	0.0633013
ENSG00000006831	ADIPOR2	-2.00214	NA	0.0452695	0.00802197	NA	NA	NA	2	2	2	0.0675482	0.16267
ENSG00000241399	CD302	2.00091	NA	0.0454021	0.0288244	NA	NA	NA	4	4	4	0.013583	0.254335
ENSG00000119943	PYROXD2	-2.00066	NA	0.0454286	0.0115908	NA	NA	NA	3	3	3	0.0573422	0.125615
ENSG00000151092	NGLY1	-2.00062	NA	0.0454329	0.00118911	NA	NA	NA	1	1	1	0.0454329	0.0562274
ENSG00000147576	ADHFE1	-1.99976	NA	0.0455261	0.0848377	NA	NA	NA	2	2	2	0.0222575	0.257617
ENSG00000144566	RAB5A	-1.99852	NA	0.0456602	0.00456943	NA	NA	NA	2	2	2	0.0227776	0.0967688
ENSG00000126602	TRAP1	-1.99802	NA	0.0457144	0.0572841	NA	NA	NA	2	2	2	0.0627851	0.359953
ENSG00000135932	CAB39	1.99768	NA	0.0457513	0.000716207	NA	NA	NA	2	2	2	0.0555395	0.0521644
ENSG00000157259	GATAD1	-1.99722	NA	0.0458015	0.00290203	NA	NA	NA	2	2	2	0.0203391	0.222836
ENSG00000164707	SLC13A4	1.99692	NA	0.045834	0.00530157	NA	NA	NA	1	1	1	0.045834	0.248367
ENSG00000178752	ERFE	-1.99683	NA	0.0458438	0.019383	NA	NA	NA	2	2	2	0.0131032	0.146632
ENSG00000236008	LINC01814	-1.99674	NA	0.0458533	0.0512157	NA	NA	NA	1	1	1	0.0458533	0.37835
ENSG00000107833	NPM3	1.9958	NA	0.0459556	0.0020519	NA	NA	NA	1	1	1	0.0459556	0.0672284
ENSG00000188234	AGAP4	-1.99461	NA	0.046085	0.300352	NA	NA	NA	1	4	4	0.046085	0.796102
ENSG00000163013	FBXO41	1.99302	NA	0.0462591	0.0212165	NA	NA	NA	1	1	1	0.0462591	0.228674
ENSG00000156885	COX6A2	-1.99296	NA	0.0462663	0.000365759	NA	NA	NA	1	1	1	0.0462663	0.028868
ENSG00000163291	PAQR3	1.99258	NA	0.0463077	0.00111591	NA	NA	NA	2	2	2	0.0442245	0.0528604
ENSG00000198841	KTI12	-1.99209	NA	0.0463611	2.27937e-05	NA	NA	NA	1	2	2	0.0463611	0.0256594
ENSG00000165752	STK32C	-1.98945	NA	0.0466519	0.261085	NA	NA	NA	3	3	3	0.0358848	0.614566
ENSG00000153914	SREK1	1.98943	NA	0.0466543	0.000298181	NA	NA	NA	1	1	1	0.0466543	0.0291711
ENSG00000237879	LINC00398	1.98802	NA	0.0468092	0.0252655	NA	NA	NA	2	2	2	0.0717139	0.200927
ENSG00000130844	ZNF331	1.98777	NA	0.0468376	0.00293536	NA	NA	NA	1	1	1	0.0468376	0.0793195
ENSG00000181790	ADGRB1	1.98538	NA	0.047102	0.0213545	NA	NA	NA	2	2	2	0.0996069	0.202308
ENSG00000198919	DZIP3	1.9853	NA	0.047111	0.0858308	NA	NA	NA	2	2	2	0.0207774	0.341518
ENSG00000100503	NIN	1.98508	NA	0.0471359	0.00135296	NA	NA	NA	1	1	1	0.0471359	0.0502062
ENSG00000089006	SNX5	1.98455	NA	0.0471951	0.00730968	NA	NA	NA	2	3	3	0.00791155	0.170682
ENSG00000135722	FBXL8	-1.98354	NA	0.0473077	0.00019363	NA	NA	NA	1	1	1	0.0473077	0.0378969
ENSG00000078070	MCCC1	1.98304	NA	0.0473625	0.0155217	NA	NA	NA	1	1	1	0.0473625	0.191152
ENSG00000127580	WDR24	1.98236	NA	0.0474386	0.0915572	NA	NA	NA	2	2	2	0.0264935	0.285764
ENSG00000265692	LINC01970	-1.98207	NA	0.0474717	3.1685e-05	NA	NA	NA	1	1	1	0.0474717	0.0187939
ENSG00000106290	TAF6	-1.98195	NA	0.0474847	0.00390498	NA	NA	NA	1	1	1	0.0474847	0.0868761
ENSG00000103043	VAC14	1.98183	NA	0.0474986	0.00178889	NA	NA	NA	2	2	2	0.114343	0.0519135
ENSG00000248810	RP11-362F19.1	-1.98124	NA	0.0475641	0.32134	NA	NA	NA	3	4	4	0.0561263	0.671236
ENSG00000095380	NANS	-1.98104	NA	0.047587	0.000306056	NA	NA	NA	1	1	1	0.047587	0.0317181
ENSG00000136044	APPL2	-1.98073	NA	0.0476212	0.0160578	NA	NA	NA	1	2	2	0.0476212	0.17086
ENSG00000005075	POLR2J	1.98072	NA	0.0476229	0.000809923	NA	NA	NA	1	2	2	0.0476229	0.113849
ENSG00000221838	AP4M1	-1.98052	NA	0.0476449	0.17347	NA	NA	NA	3	3	3	0.0555609	0.387353
ENSG00000013561	RNF14	-1.98051	NA	0.0476461	0.00744023	NA	NA	NA	2	2	2	0.0548964	0.162472
ENSG00000006007	GDE1	-1.97817	NA	0.0479099	0.00535141	NA	NA	NA	2	2	2	0.133824	0.138811
ENSG00000113119	TMCO6	-1.97735	NA	0.0480021	0.00671244	NA	NA	NA	2	2	2	0.0479543	0.140099
ENSG00000007341	ST7L	1.97654	NA	0.0480937	0.0276048	NA	NA	NA	1	1	1	0.0480937	0.238792
ENSG00000112851	ERBIN	1.97526	NA	0.0482389	0.000110113	NA	NA	NA	2	2	2	0.0129801	0.0447568
ENSG00000126581	BECN1	1.97476	NA	0.0482953	0.00672392	NA	NA	NA	1	1	1	0.0482953	0.180179
ENSG00000241945	PWP2	-1.97474	NA	0.0482978	0.791512	NA	NA	NA	3	3	3	0.0870563	1.37785
ENSG00000168300	PCMTD1	-1.97467	NA	0.0483058	0.00419622	NA	NA	NA	3	3	3	0.0396322	0.139564
ENSG00000132259	CNGA4	1.97376	NA	0.0484088	0.0865756	NA	NA	NA	1	1	1	0.0484088	1.34656
ENSG00000174721	FGFBP3	1.97353	NA	0.0484354	0.0066933	NA	NA	NA	1	1	1	0.0484354	0.226963
ENSG00000126218	F10	1.97346	NA	0.0484434	0.000132875	NA	NA	NA	1	1	1	0.0484434	0.0417156
ENSG00000175701	LINC00116	1.97339	NA	0.0484508	0.00228794	NA	NA	NA	1	1	1	0.0484508	0.173101
ENSG00000135318	NT5E	1.97303	NA	0.0484919	0.0987835	NA	NA	NA	2	2	2	0.0531919	0.570598
ENSG00000267680	ZNF224	1.97259	NA	0.0485426	0.00108621	NA	NA	NA	1	1	1	0.0485426	0.0611216
ENSG00000197888	UGT2B17	-1.97233	NA	0.0485716	0.0998736	NA	NA	NA	1	1	1	0.0485716	0.476839
ENSG00000179335	CLK3	-1.97126	NA	0.048694	0.000150757	NA	NA	NA	1	1	1	0.048694	0.0453451
ENSG00000084444	FAM234B	-1.96997	NA	0.048842	0.0320757	NA	NA	NA	2	2	2	0.0872174	0.190171
ENSG00000104805	NUCB1	1.96828	NA	0.0490354	0.024561	NA	NA	NA	1	2	2	0.0490354	0.234313
ENSG00000184293	CLECL1	1.96717	NA	0.0491635	0.238158	NA	NA	NA	3	3	3	0.0841604	0.54885
ENSG00000158092	NCK1	1.96665	NA	0.0492238	0.00289686	NA	NA	NA	2	2	2	0.0544666	0.22222
ENSG00000126773	PCNX4	-1.96648	NA	0.0492427	0.0290142	NA	NA	NA	2	2	2	0.0542041	0.27235
ENSG00000162222	TTC9C	1.9657	NA	0.0493334	0.00954942	NA	NA	NA	1	2	2	0.0493334	0.15934
ENSG00000135686	KLHL36	1.96472	NA	0.0494472	0.0382965	NA	NA	NA	2	2	2	0.0125035	0.253613
ENSG00000245812	LINC02202	-1.96448	NA	0.0494739	0.00745848	NA	NA	NA	1	1	1	0.0494739	0.572005
ENSG00000116885	OSCP1	1.96437	NA	0.0494874	0.00232538	NA	NA	NA	1	1	1	0.0494874	0.110894
ENSG00000123342	MMP19	-1.96414	NA	0.0495141	0.00523664	NA	NA	NA	1	1	1	0.0495141	0.225132
ENSG00000112992	NNT	1.96272	NA	0.0496793	0.0230866	NA	NA	NA	2	2	2	0.0228233	0.245481
ENSG00000069482	GAL	-1.96268	NA	0.049683	0.121984	NA	NA	NA	1	1	1	0.049683	0.786333
ENSG00000175595	ERCC4	-1.96231	NA	0.0497264	0.001479	NA	NA	NA	1	2	2	0.0497264	0.189388
ENSG00000167716	WDR81	1.96155	NA	0.0498149	0.014414	NA	NA	NA	3	3	3	0.0462651	0.191505
ENSG00000089685	BIRC5	1.96089	NA	0.0498918	0.00378982	NA	NA	NA	1	1	1	0.0498918	0.091946
ENSG00000260077	RP11-254F7.2	-1.96081	NA	0.0499008	0.221686	NA	NA	NA	5	5	5	0.142054	0.728706
ENSG00000072364	AFF4	1.96034	NA	0.0499562	0.0014225	NA	NA	NA	1	1	1	0.0499562	0.0615149
ENSG00000169241	SLC50A1	1.96021	NA	0.0499715	1.0374e-05	NA	NA	NA	2	2	2	0.116721	0.0175149

## Sheet: 3
Gene	Chr	Start	End	No.SNPs	SNP_start	SNP_end	TopSNP	TopSNP_Pvalue	No.Eigenvalues	Chisq_mBAT	P_mBATcombo
ENSG00000121716	7	99949799	99965454	122	rs138015869	rs67315960	rs36033613	4.37384e-06	14	43.5871	0.000104097
ENSG00000189195	1	92545862	92650282	350	rs3862907	rs6604085	rs12406749	7.1858e-05	22	48.7518	0.000106734
ENSG00000124467	19	43256838	43359843	557	rs112480004	rs191345069	rs144180631	6.01888e-05	27	63.8918	0.000157941
ENSG00000128536	7	105517242	105676878	892	rs4727629	rs176480	rs12536847	0.000111423	60	109.997	0.000173571
ENSG00000067221	15	74271267	74286963	367	rs1550437	rs61751122	rs145418511	0.000332965	20	52.5492	0.000185434
ENSG00000110852	12	10004968	10021985	359	rs117038563	rs73247978	rs78159921	0.00144662	30	67.7866	0.000189595
ENSG00000106351	7	100136826	100165843	166	rs13235951	rs112144230	rs13235951	9.4812e-06	20	49.4259	0.000194075
ENSG00000198400	1	156785432	156851642	410	rs12408743	rs143968626	rs4661229	8.46944e-06	34	68.7496	0.000194691
ENSG00000085514	7	99965153	99997719	162	rs140048312	rs67239991	rs36033613	4.37384e-06	15	42.6642	0.000197684
ENSG00000008282	7	105730951	105753022	424	rs76244464	rs176555	rs12536847	0.000111423	28	63.5714	0.000202705
ENSG00000027644	1	156809855	156828909	289	rs6700964	rs11810027	rs4661229	8.46944e-06	30	57.963	0.000206433
ENSG00000213420	7	99767229	99775004	185	rs193110643	rs858512	rs3807471	1.71686e-06	14	41.4205	0.00026136
ENSG00000146834	7	100025945	100031749	137	rs1964242	rs113738841	rs4727455	5.55634e-06	17	44.6593	0.000316298
ENSG00000221826	19	43225790	43244633	253	rs117957881	rs11666806	rs144180631	6.01888e-05	19	49.3697	0.000318512
ENSG00000172031	1	92495542	92529095	311	rs149072800	rs525834	rs1961162	9.73325e-05	17	40.3487	0.000319616
ENSG00000196588	22	40806285	41032723	532	rs62239073	rs9611388	rs5758024	4.50525e-06	24	41.0539	0.000396574
ENSG00000143321	1	156711901	156736717	292	rs4462128	rs12738727	rs11264548	1.64905e-05	25	49.4369	0.000427832
ENSG00000203910	1	92683472	92711370	150	rs1226177	rs138578284	rs12406749	7.1858e-05	13	25.5921	0.000458154
ENSG00000197892	8	28924795	29120641	663	rs7837237	rs191110815	rs11136057	2.74969e-05	27	57.8612	0.000469624
ENSG00000166925	7	100060982	100076855	149	rs34919929	rs140263945	rs4727455	5.55634e-06	18	37.9842	0.000496524
ENSG00000166924	7	100081550	100092425	139	rs1073	rs60743967	rs4727455	5.55634e-06	17	38.7178	0.000503007
ENSG00000129038	15	74218330	74244478	383	rs4886721	rs75532527	rs145418511	0.000332965	25	56.8092	0.000548739
ENSG00000104957	19	13842574	13874110	312	rs142804118	rs345629	rs10402527	0.0011217	29	62.1315	0.000556723
ENSG00000181927	11	55402589	55407785	120	rs61895191	rs2102269	rs546140	9.04077e-05	6	20.9078	0.000569203
ENSG00000289690	7	99995200	100031730	179	rs34893607	rs113738841	rs34893607	4.69984e-06	17	42.3613	0.000576843
ENSG00000181903	11	55429677	55433671	159	rs482534	rs11230756	rs295635	0.000100583	11	25.1883	0.000594209
ENSG00000077454	7	100171634	100183752	149	rs66791449	rs144851514	rs12705079	2.94252e-06	19	38.499	0.000606225
ENSG00000214309	7	99724408	99726118	150	rs143419078	rs12705074	rs12705074	2.39542e-05	18	45.1641	0.00063292
ENSG00000163554	1	158580494	158656505	443	rs4411130	rs326012	rs7534919	0.000347146	21	32.5227	0.000635741
ENSG00000167131	17	42976510	42982758	323	rs79471287	rs117260698	rs2017257	0.000815786	15	40.8561	0.000669642
ENSG00000006042	17	31254928	31272124	313	rs2470200	rs28905	rs28908	4.38327e-06	18	33.0094	0.000689055
ENSG00000185955	7	100054243	100061883	144	rs1476679	rs7778181	rs4727455	5.55634e-06	17	37.4076	0.00069463
ENSG00000214300	7	99905325	99919819	105	rs138852276	rs62482199	rs36033613	4.37384e-06	16	41.8019	0.000723116
ENSG00000214447	17	42977142	42982758	322	rs2231647	rs117260698	rs2017257	0.000815786	15	40.5192	0.000753329
ENSG00000166997	7	99717257	99723131	158	rs6592	rs12668498	rs13242458	3.45626e-05	18	44.9531	0.000754749
ENSG00000120833	12	93963590	93977263	367	rs6538428	rs59300837	rs12230050	0.000233756	29	50.7491	0.000760789
ENSG00000213413	7	99815864	99819113	178	rs1918353	rs12113906	rs7782051	6.81209e-07	16	39.0594	0.000795177
ENSG00000170144	2	178077291	178088686	152	rs13417670	rs2364726	rs10183914	0.000103353	19	34.4065	0.000842455
ENSG00000141316	17	31297394	31324895	416	rs2466854	rs7214574	rs28908	4.38327e-06	25	49.5032	0.000845027
ENSG00000118363	11	74660306	74690078	220	rs146469622	rs11236294	rs1282695	0.000201378	21	32.4118	0.00085357
ENSG00000055208	6	149539777	149732749	973	rs4897088	rs377532	rs117076332	8.92848e-05	28	59.4938	0.000856756
ENSG00000196171	1	158669468	158670442	253	rs857689	rs454127	rs7534919	0.000347146	16	23.953	0.000903657
ENSG00000288591	12	65153276	65371289	590	rs111596360	rs10878223	rs7976491	0.000348356	41	59.16	0.000914403
ENSG00000106290	7	99704499	99717464	167	rs11558475	rs140367586	rs13242458	3.45626e-05	17	42.245	0.000925716
ENSG00000131095	17	42980527	42994305	351	rs78620114	rs80350164	rs2017257	0.000815786	15	39.7525	0.000977988
ENSG00000203757	1	158686117	158690510	315	rs146720073	rs857832	rs7534919	0.000347146	18	24.9846	0.000999252
ENSG00000205339	11	9406199	9469674	398	rs11605076	rs3763876	rs12225755	0.000370518	20	47.2674	0.00100154
ENSG00000279514	11	55339604	55340536	468	rs12789360	rs11230441	rs604223	2.26131e-05	6	20.5218	0.0010122
ENSG00000181939	11	55321783	55322895	540	rs36082455	rs491160	rs11229986	1.83646e-05	7	21.725	0.00102105
ENSG00000172188	11	55369836	55375121	309	rs17581337	rs17583135	rs604223	2.26131e-05	7	21.1385	0.00103677
ENSG00000150244	11	55029631	55038590	472	rs2571183	rs72920627	rs4939125	2.18716e-05	14	24.1745	0.00105615
ENSG00000174982	11	55415803	55420330	99	rs596371	rs1600292	rs295635	0.000100583	10	24.8036	0.00106392
ENSG00000186094	1	48998526	50489626	2423	rs2798126	rs79540870	rs2798094	0.000174922	54	93.7677	0.00106732
ENSG00000099385	16	30844947	30905623	166	rs34480360	rs1458202	rs35733741	0.000440943	18	39.7022	0.00107302
ENSG00000197763	3	126290622	126373967	580	rs113313776	rs4679282	rs77074836	0.00025593	23	51.7127	0.00107413
ENSG00000221838	7	99699172	99707968	160	rs4729572	rs3823646	rs13242458	3.45626e-05	16	40.3799	0.00109427
ENSG00000100336	22	36585172	36600886	589	rs11705238	rs13057901	rs132660	7.2074e-06	25	53.8232	0.00110247
ENSG00000075213	7	83585093	84122040	1860	rs4732526	rs10954755	rs1557788	4.17166e-05	41	72.4512	0.00110518
ENSG00000175938	16	30960389	30967782	129	rs11646082	rs55731737	rs4889603	0.000350955	14	35.0074	0.00111864
ENSG00000273749	15	22892005	23006016	776	rs117228714	rs56040011	rs66901244	0.000839936	58	99.5156	0.00112171
ENSG00000078487	7	99998449	100026615	161	rs112278892	rs11559117	rs13236234	4.77658e-06	16	37.8658	0.00117272
ENSG00000143314	1	156707095	156711382	248	rs11264524	rs11264554	rs11264548	1.64905e-05	25	50.6002	0.00118702
ENSG00000143303	1	156698234	156706752	264	rs77458457	rs3765785	rs11264548	1.64905e-05	29	55.1162	0.00118707
ENSG00000143319	1	156691683	156698558	245	rs4456084	rs59156054	rs12749014	1.96967e-05	30	56.8205	0.00126862
ENSG00000150281	16	30907935	30914868	116	rs4889614	rs144959592	rs35733741	0.000440943	15	28.994	0.00128566
ENSG00000137948	1	92414900	92479983	465	rs11466552	rs56345806	rs1961162	9.73325e-05	17	31.6847	0.00132261
ENSG00000168769	4	106067032	106200973	519	rs148671824	rs2726475	rs185506552	0.000108742	21	42.2985	0.00132437
ENSG00000188186	7	99746535	99753567	159	rs2070215	rs2950517	rs3807471	1.71686e-06	15	36.3122	0.00134649
ENSG00000099364	16	30934376	30960104	141	rs117378813	rs79086360	rs4889603	0.000350955	16	37.6481	0.00135221
ENSG00000122711	9	33218363	33248565	318	rs10971434	rs7019355	rs138910658	0.000455482	24	51.4657	0.00136805
ENSG00000166435	11	74518784	74660245	409	rs117039198	rs494474	rs1282695	0.000201378	20	33.1029	0.00140372
ENSG00000111490	12	65153264	65274813	347	rs111596360	rs3910533	rs7976491	0.000348356	29	44.7066	0.00140995
ENSG00000146826	7	99752043	99756346	154	rs41280968	rs2528900	rs3807471	1.71686e-06	16	37.5427	0.00143694
ENSG00000086065	9	33264877	33282068	230	rs62544430	rs79819765	rs142092857	0.000816724	16	32.7958	0.00143852
ENSG00000166508	7	99690351	99699563	159	rs34065606	rs7785392	rs13242458	3.45626e-05	15	35.7242	0.00144047
ENSG00000129437	19	51580752	51587502	329	rs2569457	rs8109338	rs117803185	0.000403888	46	81.1868	0.00147481
ENSG00000108883	17	42927316	42976813	382	rs74252791	rs75777079	rs2017257	0.000815786	14	36.9663	0.00148178
ENSG00000174842	1	92711959	92764544	162	rs144653816	rs17519833	rs12406749	7.1858e-05	12	21.8512	0.00148322
ENSG00000123240	10	13141449	13180308	442	rs663177	rs36053670	rs76805617	2.08202e-05	36	49.0671	0.00150522
ENSG00000186886	11	55491252	55497097	555	rs295631	rs138951932	rs295635	0.000100583	6	19.5883	0.00156898
ENSG00000160813	7	100032905	100034120	129	rs10085549	rs142487359	rs4727455	5.55634e-06	16	38.9771	0.00158598
ENSG00000099864	19	708935	748329	663	rs3787005	rs10414379	rs74686031	0.00107298	67	105.102	0.00162503
ENSG00000244057	1	152572710	152573562	240	rs4408154	rs60556948	rs17659389	7.04738e-05	10	22.2947	0.00170073
ENSG00000205307	7	100169851	100171523	134	rs66791449	rs142502527	rs11770880	0.000108035	19	38.1967	0.00178988
ENSG00000180336	17	42733772	42767676	302	rs76404643	rs62066008	rs72826852	0.00019698	13	31.8566	0.00188112
ENSG00000140092	14	92335755	92414331	521	rs12050283	rs12433929	rs72705374	0.000420096	33	63.295	0.00190846
ENSG00000188886	2	96788557	96804241	123	rs2579551	rs11539223	rs78752116	0.00143533	19	43.9346	0.00191248
ENSG00000164708	7	44102326	44105166	212	rs62458728	rs3087368	rs11552797	8.09183e-05	22	42.366	0.00191576
ENSG00000273706	17	35294084	35301912	263	rs61144937	rs17651851	rs72826116	3.21277e-05	35	47.6356	0.00195077
ENSG00000104979	19	13885270	13889587	279	rs346147	rs10422746	rs10402527	0.0011217	27	53.8378	0.0019832
ENSG00000168090	7	99686592	99689810	155	rs4729567	rs6975031	rs13242458	3.45626e-05	15	34.3551	0.00200743
ENSG00000197093	7	99756867	99766240	176	rs2272338	rs1727142	rs3807471	1.71686e-06	14	33.959	0.00208874
ENSG00000176402	7	99520889	99527243	247	rs139012643	rs12673005	rs73156680	0.000566721	14	35.902	0.00212882
ENSG00000185966	1	152538130	152539256	176	rs16834168	rs477392	rs17659389	7.04738e-05	16	29.8643	0.00217554
ENSG00000107262	9	33247818	33264718	268	rs7047888	rs55863878	rs138910658	0.000455482	18	40.1505	0.00218575
ENSG00000174928	3	155480406	155524067	356	rs78992787	rs77388182	rs423067	0.00193508	16	38.7163	0.00218893
ENSG00000181958	11	55135450	55136394	437	rs77342180	rs113120351	rs10896659	1.3556e-05	13	27.9418	0.00224579
ENSG00000184992	12	125478191	125515777	614	rs11057926	rs145024823	rs35595461	0.0033235	28	56.3427	0.00231585
ENSG00000221840	11	51411378	51412448	585	rs12577601	rs145153043	rs483698	9.30482e-05	12	19.7863	0.00234831
ENSG00000073670	17	42836356	42859214	227	rs11657247	rs62064503	rs72826852	0.00019698	17	40.0865	0.00235994
ENSG00000132467	4	71554249	71556268	213	rs2553318	rs13353728	rs12640848	0.000803169	15	34.4159	0.00237197
ENSG00000178295	2	17935125	17970213	346	rs6716388	rs13402364	rs9306859	0.00120785	22	47.5016	0.0023797
ENSG00000180329	17	42750437	42767147	229	rs3927731	rs62066007	rs72826852	0.00019698	14	33.6278	0.00239373
ENSG00000136279	7	44084239	44109055	227	rs62458710	rs2908281	rs11552797	8.09183e-05	22	37.8513	0.00242334
ENSG00000106336	7	100181605	100198740	159	rs73154894	rs73170759	rs12705079	2.94252e-06	22	41.5281	0.00248864
ENSG00000150867	10	22823783	23003507	755	rs76824008	rs72818809	rs11013035	4.3226e-05	32	47.8852	0.00251487
ENSG00000100815	14	92432335	92507240	543	rs149634959	rs4900095	rs72705374	0.000420096	17	38.9409	0.00258639
ENSG00000186440	1	158530396	158540370	414	rs114926747	rs68006565	rs41273499	0.000650419	12	31.2428	0.00260909
ENSG00000070423	19	647526	663233	560	rs66757735	rs34802460	rs13730	0.00128916	62	100.716	0.00261007
ENSG00000188372	7	76026835	76071388	326	rs78294981	rs1638154	rs6956929	0.000157784	18	27.4781	0.0026623
ENSG00000119973	10	120349509	120355160	349	rs11198474	rs111845591	rs11198499	6.85988e-05	16	30.5969	0.00269317
ENSG00000163202	1	152551857	152552992	218	rs36060223	rs12564476	rs17659389	7.04738e-05	13	22.6016	0.00274322
ENSG00000185198	19	685546	695498	532	rs8112348	rs55650592	rs74686031	0.00107298	55	88.5893	0.00280613
ENSG00000162139	11	74699324	74729938	259	rs528800	rs7121374	rs1282695	0.000201378	21	32.0064	0.00284441
ENSG00000146700	7	76018651	76039014	331	rs113404512	rs145693777	rs6956929	0.000157784	17	27.5044	0.00288235
ENSG00000277893	2	31747550	31806007	362	rs58967340	rs4952198	rs2268799	8.39852e-05	20	28.4888	0.00291443
ENSG00000105711	19	35521374	35531353	346	rs77597890	rs4632256	rs2305749	0.000177373	25	28.46	0.00292449
ENSG00000149043	11	1849537	1858751	407	rs16927551	rs11041676	rs34740827	2.39359e-05	41	54.5124	0.00298319
ENSG00000169359	3	155538813	155572245	330	rs80336149	rs2068601	rs423067	0.00193508	14	33.4766	0.00299099
ENSG00000197532	1	158514340	158524195	419	rs1342952	rs857719	rs41273499	0.000650419	11	29.6714	0.00306145
ENSG00000037757	19	13875336	13885096	279	rs141314772	rs76549352	rs10402527	0.0011217	27	50.9757	0.00308524
ENSG00000112029	6	153291654	153304714	381	rs6912840	rs2057181	rs3757064	0.00646836	13	33.1164	0.00313635
ENSG00000106333	7	100199986	100205798	145	rs73154898	rs73170760	rs12705079	2.94252e-06	23	40.5972	0.00313971
ENSG00000155256	10	99496878	99520664	363	rs2297642	rs4919147	rs71486131	9.11494e-05	28	39.0566	0.00315004
ENSG00000113083	5	121398890	121414108	239	rs76983994	rs73795259	rs864548	9.33177e-05	20	37.4366	0.00315909
ENSG00000077327	10	22634374	22743153	309	rs113040726	rs11599280	rs2363568	0.000846865	24	40.8436	0.00331977
ENSG00000184182	2	238875469	238951423	519	rs6729271	rs62196001	rs74461388	0.00445815	23	47.9586	0.00332369
ENSG00000146833	7	99474581	99517154	327	rs45483793	rs2525554	rs73156680	0.000566721	19	42.055	0.00333402
ENSG00000005486	7	75471920	75518244	446	rs145617738	rs73133930	rs11765560	9.09239e-05	28	40.1334	0.00335691
ENSG00000139651	12	53574488	53588926	194	rs11170429	rs7137242	rs112798883	0.00113412	23	37.4605	0.0033736
ENSG00000122678	7	44111661	44122129	244	rs11772038	rs2971684	rs11552797	8.09183e-05	22	37.4647	0.00342161
ENSG00000117984	11	1773982	1785803	357	rs11040722	rs55970134	rs34740827	2.39359e-05	26	40.2033	0.0034217
ENSG00000167460	19	16177831	16213812	452	rs10414629	rs73005210	rs17683335	0.000808387	34	60.5797	0.00352768
ENSG00000171847	12	8373856	8380214	221	rs10840918	rs2714138	rs7310126	0.000863714	31	58.4377	0.0035445
ENSG00000136156	13	48806748	48844493	228	rs3890027	rs4151437	rs77968546	3.93346e-05	20	32.1583	0.00354462
ENSG00000092140	14	31028364	31089270	385	rs720045	rs12894695	rs17096874	0.000560628	20	43.3105	0.00357722
ENSG00000136206	7	44037496	44049723	162	rs11766571	rs11552797	rs11552797	8.09183e-05	15	35.5164	0.00363305
ENSG00000186318	11	117155948	117186975	322	rs185433085	rs10790179	rs2508665	2.73178e-05	23	34.3975	0.00363508
ENSG00000170027	7	75956116	75988308	366	rs13239419	rs11486951	rs6956929	0.000157784	17	23.7701	0.00364162
ENSG00000156052	9	80331013	80646727	739	rs28470610	rs10870036	rs11145620	0.00036509	25	45.0871	0.00370143
ENSG00000139631	12	53551447	53574709	243	rs112902682	rs79988442	rs112798883	0.00113412	21	37.5285	0.00381414
ENSG00000120057	10	99526508	99531756	329	rs7896853	rs1538727	rs12415660	0.000180152	20	31.3374	0.00381496
ENSG00000113140	5	151040657	151066536	306	rs79877348	rs150829099	rs4958477	0.0131838	26	51.6183	0.00387769
ENSG00000124574	6	43395104	43418165	273	rs7742789	rs111284066	rs9472064	0.00015091	21	40.7348	0.00388113
ENSG00000151304	5	121297670	121411265	482	rs4559030	rs2560314	rs864548	9.33177e-05	20	37.534	0.00394997
ENSG00000130748	19	47549167	47551882	210	rs71353942	rs117436727	rs78906298	0.00177947	40	70.5458	0.00399673
ENSG00000173369	1	22979255	22988130	287	rs209697	rs294219	rs12728460	9.07422e-05	26	49.647	0.00402712
ENSG00000171462	6	43418090	43424370	228	rs141454747	rs116653268	rs9472064	0.00015091	21	42.0324	0.00408833
ENSG00000164985	9	15464064	15510993	401	rs78732861	rs34655650	rs10738398	0.000170624	18	27.2075	0.00408999
ENSG00000083312	5	72112139	72212560	342	rs62361807	rs16902297	rs10063568	0.00551217	12	30.5155	0.0041165
ENSG00000289692	1	22962999	22970560	325	rs638058	rs294206	rs12728460	9.07422e-05	25	49.0512	0.00412254
ENSG00000184434	9	26993134	27005670	293	rs61331313	rs4621911	rs10812516	9.78278e-05	14	21.9993	0.00414612
ENSG00000152932	5	57878048	58155221	1110	rs10056153	rs142098120	rs297039	0.000287681	47	69.2539	0.00417922
ENSG00000162676	1	92938600	92952482	159	rs2391158	rs1333744	rs2391162	0.000216404	14	29.7679	0.00418561
ENSG00000284952	3	155480832	155572231	476	rs78992787	rs2068601	rs423067	0.00193508	18	38.9452	0.0041904
ENSG00000279111	1	158548709	158549689	364	rs11265009	rs11265039	rs41273499	0.000650419	13	29.8733	0.00425317
ENSG00000112367	6	110011812	110199301	722	rs13204500	rs146439263	rs9400327	0.00083468	27	36.9239	0.00437038
ENSG00000152926	7	64432150	64467062	428	rs13223142	rs62456014	rs56364688	0.00184546	13	30.0226	0.00438671
ENSG00000181961	11	55110677	55111663	410	rs28609475	rs11229419	rs10896659	1.3556e-05	15	30.0098	0.00452134
ENSG00000170298	17	20352708	20370852	35	rs1725737	rs9898948	rs2177927	0.000195676	7	17.2067	0.00452663
ENSG00000167759	19	51558883	51568371	384	rs10401205	rs12983942	rs117803185	0.000403888	50	75.5358	0.00460331
ENSG00000119986	10	99437181	99446998	269	rs10128142	rs2297933	rs71486131	9.11494e-05	22	35.3984	0.00462489
ENSG00000099326	19	59073298	59084942	138	rs56225452	rs113368366	rs11666790	0.00125214	16	25.5509	0.00468527
ENSG00000206177	16	203891	216763	231	rs2238366	rs12917880	rs56152922	0.00050905	27	52.3588	0.00469148
ENSG00000139626	12	53585107	53601066	204	rs11170436	rs10747660	rs112798883	0.00113412	24	37.7007	0.00472561
ENSG00000136051	12	105501102	105562908	454	rs11612252	rs7133728	rs11612557	3.32179e-05	14	32.736	0.00479248
ENSG00000125384	14	52781023	52795316	493	rs10131154	rs117703649	rs803010	3.91315e-05	20	41.957	0.0048391
ENSG00000132465	4	71521258	71547534	273	rs35454701	rs112665038	rs12640848	0.000803169	19	35.1187	0.00493964
ENSG00000166526	7	99661656	99680171	184	rs10231522	rs35991721	rs13242458	3.45626e-05	16	33.6252	0.00498375
ENSG00000142544	19	51600863	51611666	290	rs145464041	rs273671	rs71358814	0.000281533	49	80.444	0.00506101
ENSG00000005175	12	48055032	48099813	381	rs12812570	rs2238142	rs4768162	0.000108918	12	28.5432	0.00518042
ENSG00000226742	18	77724582	77730822	293	rs12454454	rs114882978	rs113702893	0.000314992	15	34.7684	0.00522845
ENSG00000187238	1	152586287	152586574	219	rs61813875	rs41268444	rs17659389	7.04738e-05	7	12.629	0.005291
ENSG00000137055	9	26903370	26947240	429	rs10967569	rs10967651	rs10812508	0.000173173	11	22.5665	0.00535454
ENSG00000215193	22	18560689	18588162	437	rs55704597	rs4422236	rs9605498	0.000640098	53	83.1582	0.00538588
ENSG00000288683	22	18560755	18614487	487	rs55704597	rs2058959	rs9605498	0.000640098	55	86.6934	0.00544072
ENSG00000285854	12	21689137	21810732	616	rs66935820	rs852814	rs74626198	0.000106596	34	55.7675	0.0054709
ENSG00000170832	17	58254688	58499831	357	rs78879211	rs74410643	rs117611372	0.000200544	32	42.1522	0.00549053
ENSG00000168229	14	52734416	52743442	347	rs12891608	rs708501	rs803010	3.91315e-05	24	45.2072	0.00553584
ENSG00000186185	17	43002077	43025141	376	rs71373522	rs35836843	rs2017257	0.000815786	21	42.6872	0.00555275
ENSG00000105707	19	35531410	35557477	374	rs7247980	rs117627000	rs2305749	0.000177373	31	32.7916	0.00559221
ENSG00000250644	11	1756051	1785184	419	rs28437392	rs55970134	rs34740827	2.39359e-05	31	46.7019	0.00562406
ENSG00000177000	1	11845780	11866512	533	rs6668392	rs198386	rs198394	4.46634e-05	16	34.5074	0.00563789
ENSG00000066427	14	92510840	92572965	541	rs1468745	rs45600140	rs12433086	0.000753117	10	20.9999	0.00573463
ENSG00000185926	11	51515282	51516211	568	rs1791439	rs9704513	rs11246607	0.000103225	12	25.5906	0.00582569
ENSG00000164975	9	15422732	15465951	442	rs2798732	rs16933350	rs10738398	0.000170624	22	34.531	0.00582605
ENSG00000213462	7	64450734	64467121	373	rs34843623	rs62456014	rs56364688	0.00184546	12	26.5094	0.00582823
ENSG00000005700	6	82879703	82957471	456	rs6941911	rs16894046	rs183896230	0.000399782	22	38.8069	0.00585049
ENSG00000108849	17	42018172	42019844	272	rs231507	rs9891488	rs11868645	0.000271806	15	33.8671	0.00586729
ENSG00000168434	16	23399814	23464510	328	rs62029378	rs8061917	rs13333685	0.000225193	39	65.8614	0.00587311
ENSG00000101290	20	5107525	5178533	423	rs150040846	rs2103973	rs6107601	0.00034643	29	35.5284	0.00589525
ENSG00000155254	10	99472930	99477907	317	rs10882978	rs1556971	rs71486131	9.11494e-05	23	32.9809	0.00597174
ENSG00000156299	21	32490734	32932290	1657	rs7280917	rs13051165	rs28500527	0.000417666	78	111.908	0.00601439
ENSG00000162704	1	183589981	183604918	441	rs35714051	rs11802816	rs12753665	0.00688779	7	21.4664	0.00603425
ENSG00000122484	1	92764616	92867613	216	rs1386585	rs2391162	rs4658297	0.000157666	16	28.8683	0.00605269
ENSG00000130227	8	21777173	21864096	468	rs13273985	rs112043336	rs12548175	0.000256016	28	50.6153	0.00608352
ENSG00000159189	1	22969507	22974603	305	rs209696	rs139949730	rs12728460	9.07422e-05	24	43.954	0.00611817
ENSG00000163637	3	64077912	64431152	1387	rs831574	rs17070862	rs17723228	6.86658e-05	73	100.038	0.00613665
ENSG00000179813	13	43355686	43365685	295	rs7140058	rs9525695	rs35349156	0.000509407	19	33.4083	0.00619033
ENSG00000189377	19	42932430	42947098	107	rs45444992	rs145584722	rs11665935	0.00242422	20	41.1694	0.0062285
ENSG00000186226	1	152758690	152760902	192	rs77719381	rs61814539	rs114414091	0.000704969	13	28.5404	0.00623059
ENSG00000130598	11	1860211	1862910	381	rs11826831	rs74047639	rs34740827	2.39359e-05	39	52.3981	0.00623887
ENSG00000151379	2	17997727	17999065	336	rs116772931	rs12618495	rs9306859	0.00120785	24	46.794	0.00623944
ENSG00000137561	8	63961112	63998612	473	rs16930072	rs7465530	rs28867512	0.000335666	11	21.348	0.00624256
ENSG00000186474	19	51532348	51538486	408	rs1654526	rs149400361	rs12985645	0.00241378	43	71.1079	0.00629828
ENSG00000089351	19	35485688	35517375	431	rs1053213	rs73041908	rs2305749	0.000177373	24	26.1233	0.00631314
ENSG00000104375	8	99383456	99955055	952	rs7837340	rs60950457	rs4478542	0.00668952	47	77.2704	0.00633189
ENSG00000163029	2	17845079	17981509	560	rs62133576	rs16983978	rs9306859	0.00120785	24	46.873	0.00640533
ENSG00000130725	19	59067079	59070321	155	rs142473045	rs113368366	rs11486499	0.000939723	17	26.0841	0.00641364
ENSG00000103496	16	31044210	31054296	154	rs11076	rs2359612	rs79030220	0.00298735	14	30.4269	0.00645201
ENSG00000186113	11	55563032	55563976	434	rs34611643	rs11821893	rs297062	0.00261878	7	21.1807	0.00646298
ENSG00000126215	14	104163946	104181841	236	rs184047568	rs78537281	rs78160995	0.000581674	18	26.1356	0.00653979
ENSG00000166529	7	99647397	99662663	185	rs71569528	rs4134898	rs13242458	3.45626e-05	17	34.3721	0.00655526
ENSG00000279761	11	55540914	55541858	526	rs12792129	rs12364543	rs297062	0.00261878	6	19.3589	0.00657914
ENSG00000120875	8	29190581	29208201	434	rs677485	rs143851536	rs674354	0.00114406	20	33.8675	0.00661613
ENSG00000111716	12	21788276	21910791	280	rs7137480	rs829060	rs255439	0.000902452	32	51.2561	0.0066414
ENSG00000188958	3	190984957	191048315	659	rs77435223	rs293814	rs2164235	0.000566744	22	42.9288	0.00666077
ENSG00000240386	1	152747616	152749500	207	rs10788846	rs61814534	rs114414091	0.000704969	14	28.3681	0.00668811
ENSG00000183024	17	3029904	3030845	296	rs118187045	rs148904742	rs4790429	0.000360238	22	31.108	0.00669559
ENSG00000111713	12	21689041	21757781	529	rs66935820	rs7953579	rs74626198	0.000106596	32	54.0127	0.00685223
ENSG00000130544	19	7069714	7087979	272	rs2967641	rs115637320	rs1863999	0.0017868	34	41.5638	0.00685964
ENSG00000163520	3	13590625	13679922	731	rs17038236	rs73023355	rs7355881	0.0015584	42	69.7366	0.00689743
ENSG00000168374	3	57557090	57583947	303	rs9842496	rs111859934	rs139429701	0.00124295	9	21.8869	0.00692077
ENSG00000142408	19	54466191	54493469	385	rs75645941	rs36063391	rs684459	0.000776018	49	53.2655	0.00695487
ENSG00000096872	9	26947037	27066132	611	rs111867761	rs10738763	rs10812516	9.78278e-05	20	22.9893	0.00696217
ENSG00000173372	1	22961570	22966171	319	rs665395	rs17433871	rs12728460	9.07422e-05	25	46.8917	0.00703324
ENSG00000106330	7	100209725	100213007	145	rs73154902	rs62482249	rs12705079	2.94252e-06	25	43.6371	0.00708296
ENSG00000214290	11	111169271	111179460	370	rs11213800	rs118165625	rs35201780	4.6848e-05	19	38.9754	0.00711821
ENSG00000288626	1	147083389	147083595	234	rs4950461	rs6593797	rs4950464	0.00658921	28	52.1889	0.00719037
ENSG00000198967	1	158575058	158582304	290	rs115208357	rs12039268	rs41273499	0.000650419	15	29.2977	0.00719156
ENSG00000137221	6	43445261	43474294	231	rs1214752	rs112132990	rs3757264	0.000124245	22	41.8822	0.00720982
ENSG00000283128	7	155266951	155437100	902	rs56377854	rs117166027	rs1010075	0.00028198	83	116.107	0.00731625
ENSG00000111405	12	48103517	48119350	303	rs12318569	rs117733247	rs4768162	0.000108918	18	35.1101	0.00734395
ENSG00000130724	19	59062819	59066472	160	rs880162	rs113368366	rs11486499	0.000939723	17	26.1128	0.00737925
ENSG00000179055	9	107456799	107457743	308	rs10820699	rs117376890	rs72730694	9.44596e-06	14	14.6435	0.00738666
ENSG00000100416	22	46726772	46753237	405	rs73886789	rs76263387	rs11090874	0.000231461	19	37.12	0.00740119
ENSG00000130766	1	28586029	28609002	290	rs3767306	rs146481618	rs12064920	0.000570202	18	24.7735	0.00740927
ENSG00000161692	17	42785976	42829632	245	rs34321161	rs74252791	rs72826852	0.00019698	19	38.2099	0.00745038
ENSG00000254087	8	56792394	56926728	707	rs13254789	rs111318741	rs112157637	0.00584573	27	50.6426	0.00747998
ENSG00000130751	19	47523094	47549033	249	rs73059304	rs10408163	rs78906298	0.00177947	40	67.8344	0.00752787
ENSG00000117228	1	89517565	89531043	304	rs6428493	rs7413158	rs10737699	0.000711347	16	25.5453	0.00765391
ENSG00000180697	3	126245842	126277808	468	rs1091371	rs79363895	rs77074836	0.00025593	31	55.6575	0.00768927
ENSG00000198832	22	31500758	31516055	318	rs5994365	rs4820948	rs75803893	0.000783099	18	33.6952	0.00769949
ENSG00000128284	22	36536377	36562225	565	rs141173307	rs5995259	rs132660	7.2074e-06	25	42.8867	0.00776192
ENSG00000130770	1	28562620	28573417	283	rs2481982	rs7523612	rs11247766	0.00143352	15	28.1988	0.0077708
ENSG00000185133	22	31518717	31530683	296	rs13057068	rs28709894	rs75803893	0.000783099	18	32.6337	0.00784732
ENSG00000086062	9	33104080	33167354	537	rs75608945	rs482233	rs149800125	8.04104e-05	27	45.6956	0.00788871
ENSG00000168096	16	4746511	4784379	518	rs9939503	rs12443659	rs62037134	2.33569e-05	33	58.562	0.00789314
ENSG00000256797	12	10034088	10048432	379	rs17806430	rs28508273	rs78159921	0.00144662	30	53.6553	0.00789362
ENSG00000117226	1	89472362	89488577	262	rs10922528	rs4655896	rs10737699	0.000711347	21	33.8923	0.0079063
ENSG00000227059	12	133794898	133812463	274	rs1811688	rs148530687	rs73163686	0.00411934	14	31.6667	0.00799076
ENSG00000116044	2	178092323	178257425	593	rs2706122	rs147712861	rs10183914	0.000103353	20	32.2014	0.00809765
ENSG00000120159	9	26840683	26892801	459	rs1336334	rs11999015	rs10812479	0.000368636	14	22.5759	0.00814936
ENSG00000044524	3	89156771	89531284	902	rs1546173	rs74933121	rs9840763	0.000542033	23	35.7313	0.00816244
ENSG00000174839	3	57611181	57678804	393	rs6808217	rs140689022	rs139429701	0.00124295	11	26.632	0.00825917
ENSG00000075218	22	46692767	46726707	429	rs16995065	rs9615355	rs9615355	0.000522218	19	38.5122	0.00833141
ENSG00000106624	7	44143944	44154161	271	rs6969124	rs2971674	rs11552797	8.09183e-05	26	43.9456	0.00833413
ENSG00000136010	12	105413562	105501421	582	rs79340904	rs10083185	rs11612557	3.32179e-05	17	30.4549	0.0083468
ENSG00000165533	14	89290497	89347422	363	rs7156823	rs150306765	rs34353261	0.000666374	20	39.9959	0.00842457
ENSG00000110799	12	6058043	6233936	931	rs73047639	rs11609903	rs1860364	5.97329e-06	50	75.3701	0.00844218
ENSG00000173258	9	114287439	114340124	443	rs12238412	rs72748080	rs112741656	6.89775e-06	25	33.8311	0.00845453
ENSG00000135677	12	65107225	65153211	279	rs1795618	rs10784421	rs2279597	0.000690977	28	45.3746	0.00853961
ENSG00000186844	1	152799949	152800573	141	rs913997	rs4845491	rs114414091	0.000704969	17	34.0121	0.00857696
ENSG00000130726	19	59055431	59062089	177	rs56243535	rs113368366	rs11486499	0.000939723	18	25.7421	0.00857993
ENSG00000183648	14	92582466	92588261	408	rs8012666	rs28866188	rs17807815	0.000892415	9	18.9749	0.00859876
ENSG00000100711	14	104182067	104200005	232	rs151199076	rs111431167	rs78160995	0.000581674	18	34.0672	0.00867999
ENSG00000100359	22	40766595	40806293	216	rs4821942	rs117262463	rs2072856	7.22379e-05	23	37.4542	0.00872523
ENSG00000089723	14	94492686	94515276	456	rs4905126	rs748762	rs10151745	0.00313065	25	46.4962	0.0087476
ENSG00000196734	1	152784447	152785584	158	rs1591077	rs114688649	rs114414091	0.000704969	16	32.0372	0.00887764
ENSG00000137563	8	63927440	63951966	444	rs181371482	rs6472074	rs2198689	0.000223368	8	19.0652	0.00890684
ENSG00000172155	1	152769197	152770657	184	rs12023710	rs34879209	rs114414091	0.000704969	14	28.0887	0.00893815
ENSG00000063127	19	49792895	49828472	325	rs117020686	rs2288481	rs7245446	7.43625e-05	18	31.3592	0.00898912
ENSG00000188393	12	10051272	10084969	492	rs58811286	rs519291	rs78159921	0.00144662	29	50.5694	0.00903297
ENSG00000121931	1	111489812	111506587	291	rs4839586	rs6685826	rs61805647	0.000525744	19	38.4242	0.00906689
ENSG00000075429	17	64831235	64890868	608	rs56007627	rs111622615	rs7214057	0.000577225	50	63.0066	0.00917672
ENSG00000130656	16	192727	204502	235	rs2541618	rs117753341	rs56152922	0.00050905	28	51.1184	0.00917802
ENSG00000126698	1	28525967	28559540	284	rs313152	rs78089600	rs11247766	0.00143352	18	28.2283	0.00919422
ENSG00000182636	15	23930547	23932452	289	rs10873634	rs117140548	rs55837201	0.00293369	39	63.1668	0.00922753
ENSG00000275700	17	35306225	35414171	364	rs1874583	rs11654466	rs72826116	3.21277e-05	44	67.4065	0.00924319
ENSG00000196867	19	57050317	57068177	386	rs17305423	rs1990576	rs35189154	0.000497301	19	38.4141	0.0092787
ENSG00000101191	20	61509090	61569304	567	rs34689750	rs6090188	rs6010786	0.000267686	43	52.5816	0.00928079
ENSG00000106178	7	75440143	75452674	497	rs12334038	rs57219753	rs11765560	9.09239e-05	26	38.7083	0.0092825
ENSG00000146910	7	155266901	155348145	695	rs56377854	rs11981894	rs1010075	0.00028198	80	107.682	0.00931778
ENSG00000132646	20	5095599	5107272	278	rs1407010	rs11700251	rs1292197	0.00131639	18	32.0168	0.00939618
ENSG00000108852	17	41952725	41987079	320	rs72836547	rs1627968	rs11868645	0.000271806	17	33.0354	0.00946516
ENSG00000124900	11	55650773	55659286	546	rs11231223	rs61894202	rs4939007	0.00052022	6	17.4566	0.00951485
ENSG00000197084	1	152777308	152779127	172	rs4845477	rs112549775	rs114414091	0.000704969	15	29.311	0.00956682
ENSG00000256825	12	133707570	133778955	418	rs2455443	rs149468274	rs7133691	0.000640097	15	32.1762	0.0096206
ENSG00000167434	17	58227303	58248260	148	rs9889426	rs143679318	rs117611372	0.000200544	22	38.4942	0.00967763
ENSG00000151131	12	105380094	105467975	645	rs78163134	rs1196831	rs11612557	3.32179e-05	19	37.6695	0.00968538
ENSG00000187170	1	152680636	152681910	241	rs116671396	rs1412548	rs150032006	0.00276599	8	13.2624	0.00983369
ENSG00000143320	1	156669398	156675608	236	rs139238238	rs138259728	rs12145743	4.29753e-05	37	60.7655	0.00988204
ENSG00000106853	9	114312002	114362173	477	rs149673866	rs7019332	rs112741656	6.89775e-06	26	34.4291	0.00996742
ENSG00000172459	11	56431162	56432094	300	rs12365860	rs57838808	rs7102082	0.000225306	11	13.7152	0.00998082
ENSG00000100593	14	77940737	77965159	372	rs11628329	rs2284229	rs76547017	0.00128241	18	29.5669	0.00998427
ENSG00000269067	19	23157685	23185978	344	rs141345557	rs77073981	rs74834939	0.00270409	13	29.6332	0.0100112
ENSG00000198854	1	152691998	152692946	246	rs73009167	rs6587703	rs150032006	0.00276599	8	13.3516	0.0100288
ENSG00000134684	1	33240838	33283632	221	rs11809265	rs726344	rs61798840	7.56693e-05	18	29.5458	0.0100981
ENSG00000132003	19	13906257	13943068	311	rs543851	rs10409241	rs10402527	0.0011217	34	57.6787	0.0101137
ENSG00000155090	8	103661012	103667953	300	rs2436928	rs112981148	rs2511676	0.000242014	21	32.1394	0.0101283
ENSG00000167257	11	117103341	117157170	405	rs2046150	rs524914	rs2508665	2.73178e-05	29	34.1733	0.0101613
ENSG00000021461	7	99425636	99463716	221	rs147020143	rs2527909	rs117490236	0.00104215	18	36.2708	0.0101797
ENSG00000180433	1	158724510	158725681	358	rs6703837	rs115101515	rs1930261	0.000655844	22	32.8438	0.0101942
ENSG00000182315	19	7056218	7069676	252	rs62126095	rs62124488	rs1863999	0.0017868	28	34.174	0.0102064
ENSG00000141371	17	58469790	58508787	120	rs58605502	rs141027135	rs147738818	0.000918484	22	28.9889	0.0102771
ENSG00000091106	2	32449522	32490801	291	rs28713298	rs7604035	rs74787324	0.000451286	26	29.3327	0.0103918
ENSG00000172464	11	56408965	56409915	292	rs2089702	rs79323965	rs11228710	0.000743342	10	12.9297	0.0103979
ENSG00000138135	10	90965386	90967074	268	rs77931744	rs12359655	rs4078488	0.000849934	25	37.7317	0.0104383
ENSG00000165934	14	92588313	92638489	571	rs12586471	rs1241770	rs17807815	0.000892415	15	27.5306	0.0104545
ENSG00000139352	12	103351452	103354291	286	rs117903008	rs75162007	rs1353769	0.00128407	20	35.2629	0.0104609
ENSG00000186119	11	55587106	55588047	297	rs61894851	rs145114291	rs4939007	0.00052022	12	25.2382	0.0104637
ENSG00000166948	20	2361547	2413399	543	rs214823	rs79547475	rs74364187	0.00222673	33	57.2962	0.0104817
ENSG00000164185	5	121465241	121489264	224	rs41383946	rs1421882	rs864548	9.33177e-05	33	47.082	0.0105788
ENSG00000150045	12	9980077	9997606	386	rs59258216	rs140149146	rs10505739	0.00280449	26	47.7909	0.0106042
ENSG00000110274	11	117185273	117283982	560	rs7111678	rs4938384	rs2508665	2.73178e-05	38	53.4438	0.0107111
ENSG00000204262	2	189896624	190090038	732	rs17292943	rs11675295	rs78649592	0.00140416	18	20.853	0.0107215
ENSG00000054219	2	160659866	160761267	593	rs138712773	rs949753	rs1346327	0.00138301	21	39.4112	0.010798
ENSG00000174840	3	57542001	57552575	282	rs142316434	rs13064857	rs139429701	0.00124295	9	18.7146	0.0108262
ENSG00000119922	10	91043451	91069028	394	rs6586177	rs12783790	rs57144189	0.00194426	23	43.2316	0.0108392
ENSG00000203786	1	152730501	152734532	259	rs12033945	rs11804609	rs2065206	0.000767161	11	19.0455	0.0108529
ENSG00000152492	3	191046874	191116448	705	rs16866432	rs293821	rs2164235	0.000566744	14	28.7508	0.0108553
ENSG00000106628	7	44154279	44163957	265	rs143830182	rs59419319	rs4236373	0.00013028	27	45.0201	0.0108792
ENSG00000164729	17	33519539	33521412	274	rs59929860	rs57708672	rs17547813	0.000111604	12	27.2602	0.0109257
ENSG00000165572	13	41701705	41706938	170	rs76782317	rs117386192	rs9532736	0.00842242	17	35.2301	0.0109272
ENSG00000243566	7	76139842	76145839	86	rs146616572	rs143640773	rs138018995	0.000852696	12	27.4148	0.0109798
ENSG00000185477	4	90157534	90228951	511	rs622275	rs12642215	rs1864672	0.00102301	40	59.4099	0.0110353
ENSG00000213516	1	89445139	89458643	220	rs12130865	rs4655894	rs10737699	0.000711347	20	30.3126	0.0110424
ENSG00000160570	19	42702750	42724292	154	rs8108449	rs77509885	rs7253232	0.00715968	18	36.6354	0.0110757
ENSG00000145687	5	80708623	81047616	957	rs34126274	rs73141776	rs140592092	0.00107825	41	59.5406	0.0111003
ENSG00000109046	17	25621102	25642952	280	rs17703271	rs2616345	rs148587040	0.0160929	22	42.2218	0.0111009
ENSG00000150990	12	125431371	125473677	642	rs7486047	rs1962999	rs35595461	0.0033235	35	59.5815	0.0111962
ENSG00000133247	19	55851221	55859489	350	rs12461244	rs28454071	rs73053177	0.0010694	31	54.3942	0.0112116
ENSG00000112139	6	37598455	37667082	742	rs9470630	rs79442485	rs804821	0.00021539	55	79.2717	0.0112657
ENSG00000152049	2	223916908	224063117	996	rs17794210	rs4674771	rs61675220	1.60399e-05	23	30.0463	0.0113496
ENSG00000187173	1	152670821	152671918	241	rs12090685	rs9729955	rs150032006	0.00276599	7	11.9853	0.0114573
ENSG00000152683	2	32390910	32449448	337	rs12617289	rs433248	rs74787324	0.000451286	22	25.0178	0.0114628
ENSG00000266728	17	25950390	25967803	311	rs2945401	rs111657758	rs4268811	0.000261051	19	20.1533	0.0114937
ENSG00000123636	2	160175490	160473080	1194	rs6716490	rs145669878	rs76928650	0.000560688	31	49.6868	0.0115315
ENSG00000163655	3	155588439	155661809	443	rs6776241	rs111888544	rs6806109	0.00475257	12	22.4828	0.0116913
ENSG00000070404	19	676392	683392	505	rs80230504	rs145578409	rs13730	0.00128916	51	74.9893	0.0117449
ENSG00000268279	3	14176717	14189752	221	rs2731321	rs2733551	rs2733531	0.00414565	21	36.0367	0.0117686
ENSG00000284431	22	40742533	40806058	246	rs13057224	rs117262463	rs2072856	7.22379e-05	24	39.0055	0.0118701
ENSG00000100591	14	77924213	77935815	277	rs139021949	rs113714692	rs80223553	0.00168963	14	26.6351	0.0119102
ENSG00000167721	17	2225690	2239951	306	rs72634006	rs1540582	rs73303084	0.000465127	26	43.592	0.0119307
ENSG00000196589	19	7018980	7021443	269	rs35315241	rs12461040	rs35090308	0.00172527	21	39.9576	0.0120416
ENSG00000262874	19	51891543	51893845	348	rs10424579	rs36519	rs12460986	0.00177464	32	39.6545	0.012058
ENSG00000235942	1	152815332	152816459	115	rs4845485	rs79770081	rs114414091	0.000704969	17	33.7758	0.0123089
ENSG00000289325	10	68686066	68686104	241	rs6480230	rs10997462	rs6480237	1.81143e-05	18	24.0546	0.0123271
ENSG00000243489	21	46066331	46067567	491	rs78669539	rs9982002	rs8132500	0.00134407	18	28.0255	0.0123474
ENSG00000067208	1	92974253	93257961	737	rs147208967	rs4240962	rs10874637	0.000230692	15	30.0764	0.0123805
ENSG00000197403	1	158717604	158741985	429	rs703129	rs857792	rs7534919	0.000347146	26	35.8163	0.0124908
ENSG00000162601	1	59109112	59165749	522	rs11582124	rs12127952	rs74710263	0.00360021	13	27.8442	0.0124921
ENSG00000256223	12	133707161	133736051	282	rs2455443	rs36149110	rs7133691	0.000640097	10	21.6856	0.0125076
ENSG00000106633	7	44182812	44237769	424	rs4720466	rs111952387	rs2075077	0.000376148	34	57.4407	0.0125087
ENSG00000279395	11	55578843	55579952	332	rs138752142	rs1848559	rs297062	0.00261878	10	23.1803	0.0125148
ENSG00000187800	1	156863490	156886221	262	rs10908521	rs77944040	rs56252149	0.000207477	29	50.9266	0.0125323
ENSG00000111241	12	4537321	4554981	336	rs17700494	rs11063207	rs7306482	0.000237939	27	30.5721	0.0125486
ENSG00000215356	8	7783859	7809935	3	rs117149891	rs55659179	rs9329210	0.00129001	3	11.1083	0.0125638
ENSG00000187612	11	55681126	55682058	624	rs6591712	rs61895247	rs4939007	0.00052022	5	15.0269	0.01257
ENSG00000130165	19	11661962	11670051	291	rs78971982	rs4804609	rs7359952	0.000434488	19	29.904	0.0126814
ENSG00000140464	15	74287014	74340168	324	rs1530169	rs184790191	rs145418511	0.000332965	23	38.0144	0.0127283
ENSG00000106327	7	100218039	100240402	188	rs73156207	rs221801	rs12705079	2.94252e-06	29	49.9003	0.0127346
ENSG00000078070	3	182733006	182833863	479	rs75841640	rs35862933	rs4859148	0.000769469	23	42.3852	0.0128346
ENSG00000183963	22	31460091	31500743	374	rs5753425	rs62237392	rs75803893	0.000783099	20	33.1984	0.0129508
ENSG00000196946	12	8309611	8341133	244	rs79742678	rs11044206	rs7310126	0.000863714	31	41.6539	0.0130423
ENSG00000167780	12	53497270	53518319	252	rs11170386	rs7139122	rs60045154	0.00132135	22	32.6869	0.0130499
ENSG00000153165	2	107007746	107084869	247	rs4676317	rs12472171	rs146404186	0.000244697	30	51.4474	0.0130561
ENSG00000171954	19	15619336	15663128	513	rs58123634	rs8109436	rs149993919	0.00120931	35	58.2071	0.0130884
ENSG00000256188	12	11285557	11287243	423	rs35911096	rs319276	rs117073523	0.000601102	4	14.1677	0.0130973
ENSG00000133111	13	37393359	37403241	301	rs7996768	rs9547689	rs9576114	0.00398743	23	38.8025	0.0131099
ENSG00000198965	1	158442010	158450726	437	rs12747451	rs59188837	rs57366633	0.000613515	10	16.7399	0.0131477
ENSG00000099812	19	751112	764318	525	rs12460415	rs113008226	rs74686031	0.00107298	62	77.1249	0.0132746
ENSG00000043093	3	182655862	182703741	256	rs771155	rs1540735	rs4859255	0.000555886	18	20.9554	0.0132977
ENSG00000205030	11	55594695	55595630	300	rs1531593	rs61897486	rs4939007	0.00052022	12	23.5584	0.0133605
ENSG00000070886	1	22889982	22930088	407	rs209726	rs291988	rs12728460	9.07422e-05	34	56.8226	0.0134131
ENSG00000120708	5	135364677	135399507	338	rs72793185	rs2346361	rs2108452	0.000837217	29	44.7575	0.0134849
ENSG00000136536	2	160568968	160627538	551	rs62171646	rs12052733	rs4664299	0.000100496	13	21.3576	0.0134925
ENSG00000184166	17	2991778	3007716	272	rs12945814	rs7221413	rs4790429	0.000360238	20	27.3074	0.0135501
ENSG00000185008	3	75955846	77699115	5097	rs6549816	rs1163758	rs17577450	0.000133281	112	150.133	0.0136066
ENSG00000146830	7	100277130	100291873	194	rs7457868	rs138384801	rs12705079	2.94252e-06	22	39.8661	0.013613
ENSG00000261740	16	29454551	29465972	19	rs3867584	rs3915428	rs3867584	0.00516243	8	20.2568	0.0136201
ENSG00000163528	3	14153577	14166370	223	rs2733560	rs1902658	rs2733531	0.00414565	21	35.8561	0.013638
ENSG00000134551	12	11081835	11087444	410	rs145550851	rs10772396	rs16925868	0.000140229	7	18.065	0.0136688
ENSG00000205029	11	55606228	55607214	303	rs188448	rs144249891	rs4939007	0.00052022	11	21.5086	0.0137057
ENSG00000155252	10	99400443	99436191	301	rs61863282	rs4919135	rs71486131	9.11494e-05	29	38.1052	0.0137977
ENSG00000091073	7	76090993	76135312	177	rs10233536	rs10229136	rs7792304	0.00037072	16	28.5816	0.013838
ENSG00000206557	3	32859489	32939316	522	rs78881363	rs9831532	rs78298453	0.00318626	34	57.1722	0.0138562
ENSG00000105370	19	51883163	51891228	360	rs3887787	rs36515	rs12460986	0.00177464	33	42.4293	0.0138634
ENSG00000102575	19	11685468	11690808	297	rs149098840	rs75151604	rs7359952	0.000434488	18	28.6661	0.0138868
ENSG00000198081	18	5289018	5297052	432	rs117474440	rs9973088	rs4797203	0.000741342	27	42.6401	0.0139123
ENSG00000197893	10	115348473	115423829	641	rs7898202	rs7099033	rs12359679	0.0030703	27	48.027	0.0139264
ENSG00000186889	2	62727353	62739029	343	rs72805557	rs4672533	rs6757448	0.000793661	31	42.5371	0.0140559
ENSG00000137942	1	93913675	94020218	306	rs1323626	rs116729776	rs76064946	0.000179081	27	48.1266	0.0140635
ENSG00000139438	12	110151630	110208300	460	rs11067757	rs28619554	rs138181113	0.00044438	36	51.6785	0.0140937
ENSG00000131096	17	42030101	42081837	379	rs1642614	rs140845485	rs117565581	0.000323875	19	36.7374	0.0141533
ENSG00000205482	7	76679708	76691875	83	rs6954694	rs10268425	rs79561762	0.00202843	12	26.7266	0.0142521
ENSG00000099381	16	30969075	30995985	145	rs111935448	rs12445650	rs4889603	0.000350955	13	24.2216	0.0142774
ENSG00000118200	1	200708021	200829832	624	rs61825137	rs4915463	rs7517998	0.000331342	22	26.4938	0.0143104
ENSG00000170876	3	14166515	14185180	235	rs2470456	rs2607745	rs2733531	0.00414565	22	35.8596	0.0143401
ENSG00000088808	14	104199532	104313912	499	rs861549	rs36032081	rs79553073	0.000159498	22	30.6203	0.014496
ENSG00000042317	14	88851268	88936694	357	rs1543395	rs112853999	rs145330407	0.00416412	17	32.0101	0.0144998
ENSG00000088280	1	23755056	23811061	377	rs669623	rs12038623	rs61778897	0.000448137	20	38.0063	0.0146176
ENSG00000088888	20	3827446	3856770	373	rs4815605	rs73084575	rs3746644	0.00659623	37	60.8014	0.0146231
ENSG00000006606	7	75398851	75419214	573	rs4348431	rs75594677	rs11765560	9.09239e-05	33	45.478	0.0146282
ENSG00000109099	17	15133090	15175609	354	rs9635677	rs414494	rs1804193	4.37967e-05	24	36.2188	0.0146987
ENSG00000165521	14	89078775	89259297	494	rs11629164	rs17124903	rs28392632	0.00162105	20	33.8787	0.014723
ENSG00000115368	2	190306172	190340278	406	rs16831356	rs17271134	rs11689109	0.0012025	10	18.8265	0.0147241
ENSG00000183873	3	38589548	38691178	524	rs6779704	rs9851471	rs140508198	0.000227367	42	67.4159	0.0147318
ENSG00000173285	1	158431364	158440647	406	rs4656284	rs11265003	rs57366633	0.000613515	10	15.9722	0.0147697
ENSG00000198440	19	56909335	56947404	368	rs12608516	rs9646635	rs2058318	0.00184843	26	46.4761	0.0148493
ENSG00000215910	1	11821844	11849642	531	rs17037327	rs528704	rs198394	4.46634e-05	22	39.8337	0.0148932
ENSG00000285901	12	4382928	4514656	609	rs7955734	rs2970809	rs7306482	0.000237939	63	75.2273	0.0149367
ENSG00000168961	17	25956824	25976586	345	rs12451406	rs4795920	rs4268811	0.000261051	19	22.5893	0.0149778
ENSG00000083535	13	73356271	73590599	967	rs148395618	rs9543220	rs79722881	0.000297488	20	24.3181	0.0149794
ENSG00000184394	14	20606979	20613630	398	rs10141155	rs138911393	rs11158865	0.000473785	15	25.0405	0.0150257
ENSG00000124126	20	47240790	47444536	1010	rs115670430	rs116547338	rs73130393	0.000128432	30	35.953	0.0150545
ENSG00000116497	1	33282368	33324476	205	rs72654014	rs551931	rs12040000	0.000207663	17	27.2459	0.0150977
ENSG00000181472	6	151685250	151712694	356	rs113161857	rs6940667	rs6557140	0.00171183	29	36.8982	0.0152393
ENSG00000127780	17	3336164	3337135	302	rs58512379	rs117157214	rs8081337	0.00342078	12	26.7062	0.0152722
ENSG00000141258	17	2240792	2284352	366	rs404392	rs28694489	rs73303084	0.000465127	36	56.3712	0.0153842
ENSG00000128285	22	41075277	41078816	293	rs6001984	rs8136127	rs34487566	0.00474669	11	23.5862	0.0154347
ENSG00000090612	12	133757995	133791418	363	rs12296283	rs148530687	rs73163686	0.00411934	16	31.9385	0.0154932
ENSG00000163728	3	180319951	180335616	166	rs74859800	rs7647648	rs62292365	9.59295e-05	24	38.3695	0.0155378
ENSG00000244274	20	44034697	44039250	221	rs2743402	rs142149721	rs111786851	0.00059553	21	39.3395	0.0156269
ENSG00000150347	10	63661443	63856703	695	rs2675592	rs11817334	rs117142812	0.00415982	52	79.2021	0.0157364
ENSG00000172354	7	100271190	100276797	197	rs11770389	rs4729607	rs12705079	2.94252e-06	21	38.5456	0.0157695
ENSG00000213648	16	29471234	29476287	13	rs111500886	rs3915428	rs71387661	0.0142062	7	18.43	0.0158022
ENSG00000112041	6	35465651	35480673	407	rs115871866	rs60279048	rs59374947	0.000350326	18	31.5325	0.0158155
ENSG00000170145	11	111473173	111601579	289	rs679032	rs615642	rs142653523	0.000990103	17	28.1762	0.0158473
ENSG00000105792	7	89874488	89940377	427	rs17867586	rs174065	rs116988229	0.000981091	13	28.3774	0.0159587
ENSG00000198046	19	56950694	56989434	378	rs117298652	rs73070034	rs8107758	0.00298856	16	32.4163	0.0160769
ENSG00000248672	2	160628362	160761221	726	rs10445720	rs949753	rs1346327	0.00138301	20	36.072	0.0160981
ENSG00000166387	11	7534529	7678358	1036	rs7116778	rs7926546	rs35714133	0.00169573	53	80.6728	0.0161006
ENSG00000172171	17	29224354	29233256	168	rs148692289	rs141700011	rs6505220	0.00132408	14	25.5424	0.0161331
ENSG00000100197	22	42522501	42526867	252	rs133383	rs56070086	rs62240864	0.00126047	14	21.9602	0.0162056
ENSG00000130176	19	11649582	11661138	297	rs112377742	rs76815782	rs7359952	0.000434488	19	27.6262	0.0162416
ENSG00000176208	17	29158984	29222887	351	rs113811675	rs2232272	rs6505220	0.00132408	14	23.8154	0.0164203
ENSG00000137675	11	102562218	102576500	491	rs10160697	rs11225413	rs10791591	0.00674031	16	32.2468	0.0164457
ENSG00000131094	17	43037061	43045671	310	rs12941832	rs78511019	rs2017257	0.000815786	24	39.0289	0.0164997
ENSG00000166839	15	65204101	65251033	397	rs16948311	rs8035428	rs8035428	0.00238665	23	33.0784	0.0165852
ENSG00000077080	7	100240720	100254071	189	rs7801492	rs75293890	rs12705079	2.94252e-06	24	41.5982	0.0166105
ENSG00000124571	6	43490072	43543775	239	rs139351940	rs74848862	rs3757264	0.000124245	15	30.6516	0.0166799
ENSG00000106261	7	99613195	99639312	191	rs76286169	rs2272346	rs34065606	4.8037e-05	19	35.2708	0.01668
ENSG00000187180	1	152647755	152649045	313	rs1987306	rs6661464	rs6687574	0.000561484	6	12.1523	0.0167296
ENSG00000171476	4	57514154	57548065	427	rs143510766	rs73240588	rs6829867	0.000469333	29	31.5947	0.0167426
ENSG00000154518	2	176040986	176046438	272	rs2698546	rs4972463	rs78618923	0.00162495	16	23.6203	0.0167583
ENSG00000166471	11	9302201	9336183	389	rs7114688	rs12795379	rs143914915	0.00258158	16	32.0475	0.0167611
ENSG00000090487	15	65255363	65282648	347	rs11635855	rs66800537	rs2946662	0.0016778	23	33.5307	0.0168488
ENSG00000132464	4	71494461	71512541	277	rs62323382	rs116256555	rs12640848	0.000803169	29	35.8824	0.0168741
ENSG00000157017	3	10327350	10334631	299	rs11926277	rs241508	rs242722	0.00029928	22	40.4141	0.0168976
ENSG00000157500	3	57261754	57312133	236	rs112893170	rs9790302	rs187140289	0.001283	13	27.759	0.0170117
ENSG00000239900	22	40742465	40786467	215	rs13057224	rs35592496	rs2072856	7.22379e-05	23	33.4897	0.017136
ENSG00000175309	5	177635472	177659803	506	rs113567524	rs2973767	rs2913839	0.000494453	34	56.6052	0.0171366
ENSG00000147485	8	52232137	52722005	1801	rs7008365	rs35448466	rs117018075	0.0079866	38	61.7188	0.0171624
ENSG00000256436	12	11182986	11184006	408	rs7136588	rs139689102	rs79439764	0.000360527	8	19.8775	0.0172051
ENSG00000179965	16	30418735	30442429	149	rs11642676	rs17839544	rs138674179	0.000242977	24	39.4242	0.0174505
ENSG00000255837	12	11148560	11150903	507	rs150727471	rs115645663	rs79439764	0.000360527	5	15.0723	0.0174834
ENSG00000135312	6	78170641	78173208	265	rs1343332	rs4708347	rs76992361	0.010389	16	32.0656	0.0175969
ENSG00000214029	12	133681365	133706860	205	rs2455443	rs4469931	rs7133691	0.000640097	11	17.5449	0.0176171
ENSG00000212128	12	11060525	11062161	357	rs2192139	rs116772789	rs16925868	0.000140229	8	16.4403	0.0176457
ENSG00000188322	16	28270567	28335170	225	rs9926820	rs62032566	rs34264727	0.000933733	29	42.6822	0.017656
ENSG00000181001	11	5807701	5812495	531	rs12792180	rs61735020	rs4758435	0.00512752	13	27.5929	0.0176764
ENSG00000132746	11	67429626	67448695	378	rs4148959	rs10791920	rs9787887	0.000818049	23	32.8481	0.0176949
ENSG00000109184	4	52709166	52783003	232	rs4435799	rs2319748	rs142774699	0.00211887	23	38.5291	0.0177113
ENSG00000129493	14	31760994	31889756	351	rs78407594	rs143038616	rs72672649	0.0013849	21	39.3055	0.0177747
ENSG00000149179	11	46958240	47185936	421	rs12281784	rs61897858	rs56301239	0.000567729	21	38.2043	0.0179205
ENSG00000125843	20	3801171	3809485	310	rs112997642	rs6052136	rs2281477	0.00354141	37	58.684	0.0179292
ENSG00000250803	5	121465317	121518353	245	rs41383946	rs35669178	rs864548	9.33177e-05	37	49.5738	0.0179578
ENSG00000160862	7	99564343	99573665	231	rs2571997	rs12112428	rs73158413	6.97503e-05	19	36.257	0.0179843
ENSG00000119138	9	72999520	73029573	271	rs11142373	rs7853214	rs147205860	2.04004e-05	20	36.9004	0.0180247
ENSG00000100078	22	31530793	31536494	262	rs9621185	rs4820952	rs75803893	0.000783099	18	30.4641	0.0180759
ENSG00000101193	20	61569499	61579827	352	rs3746769	rs6011526	rs6010786	0.000267686	27	29.9869	0.0181124
ENSG00000284862	3	180320646	180402730	279	rs74374333	rs6799873	rs62292365	9.59295e-05	32	41.8739	0.018265
ENSG00000198039	7	64330550	64391359	568	rs12154807	rs62455644	rs7786565	0.00282955	12	25.7311	0.0182767
ENSG00000180708	1	158388000	158396027	474	rs13376124	rs111285389	rs57366633	0.000613515	15	26.6534	0.018292
ENSG00000122692	9	33041763	33076672	528	rs17226410	rs7850878	rs149800125	8.04104e-05	16	18.8879	0.0183485
ENSG00000146476	6	151773393	151791236	362	rs7739424	rs114137400	rs6557140	0.00171183	19	23.2357	0.018354
ENSG00000109182	4	48988292	49064098	261	rs79411007	rs6830316	rs17576601	0.00312849	26	41.7834	0.0183604
ENSG00000187223	1	152635856	152637135	295	rs68127463	rs17667856	rs6687574	0.000561484	6	12.9223	0.0185129
ENSG00000117560	1	172628243	172636016	231	rs75000285	rs11579241	rs2859247	0.0022112	22	39.6385	0.0185566
ENSG00000167531	12	48961467	48963849	308	rs12306169	rs6580687	rs7961636	0.00958541	13	27.6259	0.0186433
ENSG00000171989	15	59499042	59500787	354	rs60305103	rs12904844	rs12904844	0.000504451	19	35.8539	0.0186785
ENSG00000162522	1	33207431	33240571	233	rs360031	rs10914623	rs61798840	7.56693e-05	20	32.2644	0.0187614
ENSG00000167394	16	31072164	31085561	155	rs72800847	rs61320757	rs79030220	0.00298735	12	15.5674	0.018778
ENSG00000179914	1	160846330	160854970	305	rs577453	rs12080285	rs111332135	0.000478796	15	30.3655	0.0188394
ENSG00000160539	9	134164846	134234409	452	rs55757418	rs192426621	rs4740234	0.000318596	52	50.8109	0.0188459
ENSG00000159961	17	3323862	3324827	299	rs9915015	rs78232924	rs8081337	0.00342078	11	24.4757	0.01887
ENSG00000214279	10	135267432	135337062	625	rs56118543	rs111343545	rs12251494	0.000101954	23	35.8357	0.0188908
ENSG00000181009	11	5797395	5804585	527	rs10838597	rs10444294	rs4758435	0.00512752	14	28.797	0.0189123
ENSG00000134548	12	21679230	21694183	463	rs1029931	rs10770839	rs74626198	0.000106596	22	31.5041	0.0189769
ENSG00000180061	19	55824169	55845416	336	rs10412187	rs55678338	rs73053177	0.0010694	34	55.4252	0.019004
ENSG00000084070	1	40810522	40888998	519	rs11580085	rs12042529	rs149084861	0.000392648	32	49.5798	0.0190497
ENSG00000175206	1	11905766	11908402	462	rs6541003	rs4845887	rs198394	4.46634e-05	14	28.4521	0.019156
ENSG00000143891	2	38893223	38968379	461	rs17022983	rs3112205	rs13018921	0.000267681	29	43.674	0.0191989
ENSG00000204381	11	111411005	111432470	204	rs117496427	rs551825	rs142653523	0.000990103	13	25.4588	0.0192027
ENSG00000285946	1	152832472	152833461	104	rs4845324	rs11205136	rs114414091	0.000704969	19	34.5683	0.0192118
ENSG00000141376	17	58754814	59470199	1142	rs72843555	rs12452836	rs16945068	0.000333789	75	103.875	0.0192366
ENSG00000156050	14	74398204	74417117	408	rs6574148	rs75822686	rs2072291	0.00430241	8	12.3151	0.0192502
ENSG00000105755	19	44010871	44031382	344	rs60027199	rs2682585	rs73043696	0.00206323	17	33.3251	0.0193569
ENSG00000159455	1	152658599	152659873	279	rs10128024	rs4845474	rs10127582	0.00209802	6	11.4974	0.0193617
ENSG00000221859	21	46057273	46058372	501	rs426973	rs8131699	rs8132500	0.00134407	20	29.5382	0.0193792
ENSG00000163666	3	57231866	57261634	205	rs17216893	rs7624358	rs187140289	0.001283	19	35.4267	0.0193972
ENSG00000152207	13	49227847	49285362	476	rs141242068	rs9316412	rs118001830	0.00252499	20	31.4442	0.0196377
ENSG00000018189	4	71569921	71674336	440	rs79412989	rs74801295	rs17734487	0.00443497	11	24.2585	0.0196608
ENSG00000181017	11	5782383	5788695	503	rs12099036	rs79466231	rs148667118	0.000335911	12	24.9439	0.019799
ENSG00000100433	14	88646447	88793251	841	rs10782474	rs8006250	rs17124407	0.00277352	46	59.9587	0.0199229
ENSG00000168959	11	88237744	88799150	1930	rs170111	rs2156123	rs4753698	0.00411691	25	43.9363	0.0199337
ENSG00000101384	20	10618332	10654647	348	rs112527194	rs6104651	rs74328697	0.00133148	30	44.4093	0.0199359
ENSG00000079385	19	43011456	43065386	139	rs146860260	rs75527585	rs10411458	0.000114563	20	29.5102	0.0199441
ENSG00000180767	3	126242998	126262134	433	rs186680124	rs114105268	rs77074836	0.00025593	32	52.4107	0.0199705
ENSG00000254585	15	23888696	23893014	341	rs75950450	rs1100806	rs55837201	0.00293369	32	50.7948	0.0199731
ENSG00000151445	14	77893018	77924295	307	rs10141317	rs11159268	rs80223553	0.00168963	14	23.6037	0.0201773
ENSG00000151468	10	12938625	13141652	1189	rs11258023	rs4750315	rs76805617	2.08202e-05	59	72.9842	0.0202211
ENSG00000285505	19	42461031	42498384	130	rs73550603	rs117944582	rs139293701	0.0336615	29	49.4348	0.0203594
ENSG00000167080	17	47209822	47254202	409	rs61701936	rs648980	rs147349716	0.000713362	28	47.7453	0.0203899
ENSG00000166261	11	123594622	123612383	385	rs7107548	rs144851202	rs61904947	0.00235053	14	26.6986	0.0203966
ENSG00000001629	7	91875288	92030697	305	rs141761186	rs2287179	rs7777732	0.000599077	32	50.4967	0.0204591
ENSG00000112773	6	82201156	82462491	892	rs9341890	rs194628	rs16893155	0.00035535	31	51.7847	0.0204681
ENSG00000112031	6	153308497	153323844	389	rs6907866	rs62436152	rs3757064	0.00646836	14	28.5925	0.0205293
ENSG00000167139	15	74165905	74181555	400	rs72743377	rs11855863	rs77951661	0.000791506	19	35.9396	0.0205624
ENSG00000104888	19	49932658	49945617	301	rs7247883	rs11669553	rs73053944	0.0016761	28	47.9785	0.0205738
ENSG00000105374	19	51874860	51875955	343	rs34297802	rs9304712	rs12460986	0.00177464	33	43.205	0.0205762
ENSG00000108702	17	32687347	32690252	407	rs72825084	rs150511	rs159267	0.00118339	18	17.384	0.0205809
ENSG00000166439	11	74459894	74553458	357	rs11607860	rs191540135	rs565767	0.000324984	23	30.523	0.0206138
ENSG00000287856	1	231499543	231664349	592	rs12239313	rs1655289	rs1655285	0.000203695	18	34.1577	0.020684
ENSG00000167395	16	31085743	31095517	155	rs72800854	rs12597511	rs79030220	0.00298735	12	14.8677	0.0206941
ENSG00000064195	17	48067369	48072588	343	rs271661	rs11658565	rs79244624	0.000584591	35	52.8169	0.0207054
ENSG00000001631	7	91826812	91875480	162	rs149818506	rs79706240	rs139165115	0.0139507	18	34.4496	0.0207097
ENSG00000110777	11	111222980	111326355	688	rs6589220	rs75030535	rs35201780	4.6848e-05	25	43.4116	0.0207521
ENSG00000070444	17	2287367	2304398	298	rs413016	rs6502244	rs73303084	0.000465127	32	50.9119	0.0207575
ENSG00000167825	11	55702932	55703876	728	rs2063276	rs6591819	rs7939849	0.00232367	5	14.2297	0.0207792
ENSG00000099995	22	30727977	30752908	313	rs11703385	rs35092409	rs5749088	0.00416426	13	20.8046	0.0207811
ENSG00000237763	1	104198382	104207176	13	rs11577592	rs142325195	rs11577592	0.00717296	9	20.2399	0.0208213
ENSG00000060237	12	861745	1020618	589	rs111502517	rs10849607	rs16931960	0.000109684	33	54.0759	0.0208965
ENSG00000173124	10	96953957	96988685	394	rs632113	rs45548436	rs35449044	0.000869633	9	19.8553	0.0209546
ENSG00000196550	1	206136916	206155151	38	rs150007648	rs28410808	rs28726332	0.00174008	11	15.0212	0.0209874
ENSG00000244242	11	1753636	1771825	376	rs76324386	rs10743006	rs55923455	0.000690056	27	41.4954	0.0209979
ENSG00000161649	17	41924516	41941007	217	rs146226963	rs1631484	rs11868645	0.000271806	17	24.5717	0.0210305
ENSG00000139200	12	6802957	6809981	259	rs7959658	rs2302368	rs113737586	9.48899e-05	23	27.0324	0.0211091
ENSG00000249319	7	65552748	65617264	406	rs9638481	rs78773140	rs454696	0.00173026	13	22.3152	0.0211722
ENSG00000157703	7	138279030	138386107	661	rs10248731	rs390798	rs35498158	0.00109256	58	69.4395	0.0212064
ENSG00000135363	11	33880122	33913623	366	rs80008994	rs72915592	rs75502465	0.00101427	41	63.9876	0.0212588
ENSG00000147669	8	101162851	101166231	161	rs117929041	rs67958909	rs9773012	0.00141764	8	16.7841	0.0212851
ENSG00000142856	1	63906441	64059392	607	rs7545044	rs2269239	rs76604282	6.12524e-05	23	36.7996	0.0213181
ENSG00000112837	6	85397069	85474316	465	rs189906937	rs73495027	rs72910725	0.00503462	12	24.8925	0.0213393
ENSG00000185728	8	64081112	64125344	356	rs60941985	rs4130998	rs28867512	0.000335666	18	28.4303	0.0213695
ENSG00000181374	17	32683499	32685629	411	rs2215185	rs72827079	rs159267	0.00118339	18	17.5614	0.0214434
ENSG00000183291	1	87328128	87380107	451	rs11585022	rs10873805	rs78374580	0.00014112	11	24.2399	0.0215192
ENSG00000107807	10	102891057	102897546	348	rs17113667	rs11592772	rs2742042	0.00178539	21	38.0341	0.0215406
ENSG00000266472	1	150266281	150281414	245	rs113186789	rs12142331	rs12137280	0.000352397	12	22.0198	0.0215621
ENSG00000096060	6	35541362	35696360	608	rs59317948	rs143216774	rs59374947	0.000350326	26	45.0032	0.0215745
ENSG00000163206	1	152850798	152857523	123	rs11205114	rs79994203	rs149078452	0.00117948	18	33.9752	0.0215794
ENSG00000244623	7	99473685	99474656	219	rs140691101	rs113352444	rs117490236	0.00104215	16	30.0975	0.0217597
ENSG00000146469	6	153071932	153080900	341	rs7747794	rs7738925	rs1282446	0.00418532	21	37.0981	0.0218235
ENSG00000117713	1	27019727	27108595	228	rs6685995	rs12760759	rs140550412	0.00487004	16	30.2485	0.0218318
ENSG00000100722	14	89029314	89093940	268	rs60878614	rs12435720	rs10132009	0.00521655	17	31.5038	0.0218515
ENSG00000129911	19	1852398	1863578	293	rs10418344	rs10424273	rs10421558	0.000120048	23	22.674	0.0218535
ENSG00000002745	7	120965421	120981158	265	rs2536148	rs77951610	rs73219303	0.000350207	19	34.0309	0.0218629
ENSG00000168101	16	4743695	4745860	375	rs72770331	rs741694	rs62037134	2.33569e-05	25	43.7169	0.0218664
ENSG00000181867	5	121187577	121188528	353	rs10055277	rs75312386	rs6887649	0.00260205	20	36.6369	0.0219986
ENSG00000151239	12	44187526	44200131	266	rs184209021	rs73096957	rs7979691	0.00058902	18	33.706	0.0220429
ENSG00000198015	12	93861290	93909990	432	rs12426990	rs3869308	rs11107109	0.0040257	20	35.7513	0.0220778
ENSG00000147443	8	21766384	21771201	290	rs7846429	rs7843479	rs1479057	0.00401449	18	30.5692	0.0221336
ENSG00000107798	10	90973326	91174314	888	rs61854886	rs72816714	rs4078488	0.000849934	43	63.6837	0.0221633
ENSG00000176472	19	44029649	44040282	320	rs77402741	rs3817	rs73043696	0.00206323	16	31.4771	0.022172
ENSG00000104450	8	101170134	101271506	306	rs2514685	rs76362191	rs9773012	0.00141764	16	23.3646	0.0222014
ENSG00000178287	8	7705398	7726389	6	rs149510469	rs9329210	rs9329210	0.00129001	5	14.0401	0.0222319
ENSG00000186047	13	51093500	51418075	1126	rs12866532	rs74725856	rs3118906	0.000651149	51	72.0595	0.0222505
ENSG00000048462	16	12059067	12061925	292	rs28653099	rs78280516	rs28512322	0.00140117	20	21.7141	0.0222668
ENSG00000075234	22	46663858	46689905	380	rs4253751	rs9615954	rs8142248	0.00171691	14	27.994	0.022356
ENSG00000228607	11	113650518	113651207	261	rs73007952	rs9645658	rs17613359	0.00125833	13	25.7409	0.0224199
ENSG00000163354	1	154990996	155006257	153	rs4845401	rs79382812	rs183051150	0.0031628	26	45.1003	0.022424
ENSG00000288671	19	42719285	42736301	139	rs74947804	rs118035146	rs7253232	0.00715968	17	32.5111	0.0224782
ENSG00000086102	9	33290510	33371155	292	rs706108	rs10971496	rs142092857	0.000816724	27	41.2628	0.022491
ENSG00000169248	4	76954835	76962568	466	rs7436021	rs7675618	rs4859612	0.000128744	8	19.4568	0.0225782
ENSG00000123609	2	152126984	152146408	309	rs77652102	rs4664021	rs289835	0.00276596	14	19.0138	0.0227
ENSG00000121900	1	33360195	33367039	172	rs190334804	rs194647	rs3480	0.000212467	21	34.8209	0.0227802
ENSG00000065135	1	110091237	110142817	284	rs2091329	rs542338	rs61681146	0.00159868	25	43.2952	0.0227814
ENSG00000167851	17	72462538	72480933	413	rs75649463	rs73354342	rs76721224	0.00169545	32	38.1046	0.0228087
ENSG00000179922	19	56132107	56135932	277	rs4801428	rs8791	rs144560719	0.000721918	20	36.6607	0.0229121
ENSG00000125813	20	21686297	21699119	177	rs6047543	rs6047613	rs116981358	0.00388874	26	44.3302	0.022924
ENSG00000169840	13	28366620	28368905	319	rs4002981	rs148181002	rs17824879	0.000320977	31	44.0866	0.0229848
ENSG00000124164	20	56964285	57026157	458	rs117029556	rs13043860	rs113378228	0.00177721	37	57.922	0.0229966
ENSG00000072071	19	14258555	14316999	330	rs34415768	rs62123991	rs34415768	0.015725	36	57.3893	0.0230024
ENSG00000166855	15	65440557	65477680	213	rs2946651	rs115895813	rs146666128	0.0132161	21	37.3378	0.0230548
ENSG00000206113	4	2420701	2464669	520	rs3128815	rs2269490	rs7688771	0.00182134	24	27.8419	0.0231151
ENSG00000062725	17	58520519	58603603	150	rs117213633	rs76806230	rs62082121	0.000461247	26	33.7347	0.0232024
ENSG00000121905	1	33351595	33364042	179	rs112659390	rs144040326	rs3480	0.000212467	21	35.3648	0.0232568
ENSG00000280433	21	45516461	45526433	271	rs9974857	rs7275206	rs62226723	0.00250006	14	27.5	0.023273
ENSG00000126746	12	6775643	6798738	232	rs4764474	rs7976939	rs113737586	9.48899e-05	28	27.5828	0.0234044
ENSG00000129451	19	51515995	51523431	399	rs1654537	rs79321884	rs12985645	0.00241378	41	60.1385	0.0234719
ENSG00000172432	6	43573053	43597001	227	rs7752811	rs77245217	rs35642078	0.000236143	16	29.0789	0.023493
ENSG00000157036	3	38537618	38583652	328	rs6599203	rs62242765	rs115155428	0.000174936	26	44.3489	0.0235218
ENSG00000155158	9	15163620	15307358	837	rs986861	rs576576	rs13300981	0.000660635	49	73.3855	0.0235376
ENSG00000167528	12	48730963	48745197	324	rs1107654	rs7304474	rs150701086	8.41468e-05	13	23.4142	0.0235488
ENSG00000007866	6	35441374	35464856	397	rs2076167	rs76837685	rs59374947	0.000350326	23	31.5797	0.0235884
ENSG00000215695	1	15986208	15988528	231	rs911239	rs146777164	rs3795762	0.000996789	12	18.9418	0.0235937
ENSG00000104872	19	49949555	49956754	249	rs7248502	rs79608257	rs73053944	0.0016761	30	49.9687	0.0236076
ENSG00000212126	12	11138512	11139511	521	rs61912262	rs34373072	rs16925868	0.000140229	6	15.4826	0.0236173
ENSG00000085978	2	234118697	234204320	620	rs28669088	rs13420976	rs56063952	0.00102556	36	56.1239	0.023681
ENSG00000234719	16	12021116	12070500	385	rs33654	rs8050827	rs28512322	0.00140117	23	27.1396	0.0237001
ENSG00000048028	11	113668596	113746292	405	rs11214717	rs34734147	rs73007975	0.00127217	16	29.6766	0.0237244
ENSG00000145826	5	135257968	135290672	517	rs76510898	rs17740150	rs7705076	0.000674396	21	37.2324	0.0237819
ENSG00000148444	10	22605315	22609235	79	rs11012912	rs1170549	rs11012933	0.000909973	23	34.7669	0.0238243
ENSG00000185420	1	245912644	246670614	3446	rs10924309	rs7536768	rs113782518	0.000403275	70	98.0155	0.0238651
ENSG00000126522	7	65540787	65559684	301	rs2460421	rs316325	rs454696	0.00173026	16	23.969	0.0238783
ENSG00000103365	16	23474863	23533316	334	rs4967954	rs152454	rs71379819	0.00245387	17	30.64	0.0239059
ENSG00000242950	7	92097694	92107300	201	rs59644060	rs6976142	rs10262461	0.000357863	17	17.2757	0.0239435
ENSG00000079337	12	48128146	48164823	436	rs7294629	rs80325942	rs4768162	0.000108918	26	41.3559	0.0240011
ENSG00000118434	6	88757559	88776556	229	rs11968732	rs118153797	rs12192639	0.000135025	22	32.1106	0.0240451
ENSG00000167083	17	47280153	47287936	282	rs62079773	rs74659133	rs147349716	0.000713362	19	35.3627	0.0240487
ENSG00000167779	12	53491220	53496129	237	rs7304594	rs11170445	rs76478621	0.00135232	21	33.6026	0.0241538
ENSG00000204930	9	35816388	35828744	201	rs4878628	rs113344412	rs12552435	0.0030381	17	32.748	0.0241826
ENSG00000002016	12	1020902	1099219	469	rs17223392	rs118112925	rs16931960	0.000109684	37	59.0481	0.0241828
ENSG00000158125	2	31557187	31637608	608	rs631396	rs72794609	rs10171290	0.000757216	45	59.0414	0.0241957
ENSG00000148655	10	77191382	78319926	2445	rs1897191	rs7921612	rs113829517	1.18272e-05	98	104.654	0.0242061
ENSG00000154447	4	170015410	170192107	666	rs34478693	rs139748544	rs116827644	9.9925e-06	36	55.938	0.0242075
ENSG00000198887	9	72873894	72969789	477	rs4384045	rs28404495	rs182774869	2.94912e-05	15	28.0487	0.0242186
ENSG00000215595	20	1184098	1189720	290	rs2300186	rs74558331	rs442262	0.0061427	31	50.8513	0.0242628
ENSG00000130433	19	54494891	54515920	421	rs7254202	rs17239517	rs684459	0.000776018	47	46.9903	0.0242672
ENSG00000198060	10	94050924	94113721	276	rs79120968	rs12220376	rs138188517	0.00237652	15	28.6285	0.0242736
ENSG00000148926	11	10326620	10328944	285	rs61889816	rs2957713	rs1580005	0.00258691	14	23.9583	0.0243017
ENSG00000152254	2	169757801	169766510	289	rs13025525	rs73018724	rs34526705	0.000959795	17	20.5515	0.0243527
ENSG00000165929	14	92246090	92333880	460	rs56249019	rs4904825	rs2430357	0.000424397	28	42.1257	0.0244283
ENSG00000172123	17	33737941	33760302	339	rs7209085	rs9895481	rs7219676	0.000648076	26	44.7787	0.024436
ENSG00000178789	17	72517313	72527614	454	rs8081286	rs74397608	rs2014305	0.00357662	28	46.3241	0.0244546
ENSG00000203772	10	135234170	135238129	335	rs7894051	rs149415054	rs12251494	0.000101954	23	33.7381	0.0245059
ENSG00000239704	17	15339332	15406922	474	rs9899494	rs9914680	rs56707350	0.000742433	31	36.548	0.0246215
ENSG00000095110	11	114389656	114430603	320	rs3133191	rs112360529	rs181686983	0.00328603	18	33.8873	0.0246474
ENSG00000212933	21	46074130	46074576	484	rs58029281	rs34800343	rs8132500	0.00134407	18	25.5847	0.0246997
ENSG00000102554	13	73629114	73651679	381	rs4885055	rs9573106	rs1543695	0.00232003	25	42.307	0.0247022
ENSG00000119574	19	59024897	59050278	231	rs6510153	rs113368366	rs11486499	0.000939723	21	27.0597	0.0247245
ENSG00000141068	17	25783474	25953464	634	rs10163499	rs116067054	rs4268811	0.000261051	39	35.2923	0.0247368
ENSG00000142512	19	51913274	51921057	336	rs11084069	rs2607260	rs11881099	0.00185482	34	45.1914	0.0247442
ENSG00000047932	6	117881432	117923705	347	rs9688605	rs61010145	rs118153837	0.00519767	18	31.301	0.0247945
ENSG00000120253	6	150045451	150070801	220	rs62439840	rs10872656	rs13214938	0.00767999	11	22.4156	0.024836
ENSG00000172819	12	53604351	53626764	230	rs11170451	rs142405569	rs112798883	0.00113412	22	32.4552	0.0249509
ENSG00000165970	11	20621140	20680831	652	rs4923119	rs1715282	rs78583883	2.01029e-05	36	56.3623	0.0250123
ENSG00000006695	17	13972807	14135053	735	rs73979133	rs150504790	rs11655445	0.00293191	36	51.0203	0.025018
ENSG00000230522	19	7049332	7051746	212	rs6510938	rs35207600	rs2913874	0.00318888	25	34.4196	0.0250303
ENSG00000148677	10	92671853	92680844	367	rs1935346	rs7916703	rs72810833	0.000222482	19	24.3748	0.0251373
ENSG00000285645	9	35812957	35828729	205	rs55678205	rs113344412	rs12552435	0.0030381	17	32.6198	0.0251388
ENSG00000145247	4	48887036	48908954	178	rs73815372	rs936137	rs112339749	0.00916322	17	32.0677	0.0251918
ENSG00000169836	4	104507188	104641142	650	rs451907	rs10005574	rs7691200	0.00016707	21	38.0902	0.0252374
ENSG00000138688	4	123073486	123285322	476	rs112717118	rs2086346	rs75774207	0.00630026	22	38.7353	0.0252529
ENSG00000196263	19	57019219	57041590	389	rs3745826	rs117110627	rs35189154	0.000497301	17	28.2279	0.025259
ENSG00000107521	10	100175955	100206692	461	rs10883082	rs116865194	rs17458353	0.000987554	24	37.2305	0.0252785
ENSG00000188505	19	39687604	39692524	229	rs692337	rs59211976	rs4802021	0.000836247	27	44.5001	0.0252791
ENSG00000288658	2	223181961	223184927	210	rs10932951	rs6737512	rs7557746	1.58303e-05	24	33.4898	0.0253082
ENSG00000115271	2	163175350	163228105	179	rs34298676	rs75187618	rs75787686	0.000509589	27	44.3297	0.025331
ENSG00000215131	16	3543484	3545489	343	rs2270497	rs56241535	rs62031815	0.00227743	21	37.8306	0.0254973
ENSG00000162923	1	224572848	224624735	269	rs61827769	rs6696073	rs75297651	0.000151891	15	29.4246	0.0254995
ENSG00000144644	3	30767689	30936153	759	rs3773650	rs114170564	rs114836705	0.00048197	34	54.8082	0.025525
ENSG00000168872	16	70380764	70407286	116	rs149447225	rs138826331	rs62049024	0.00670954	22	36.6307	0.025575
ENSG00000164930	8	104310661	104345094	447	rs79673664	rs3098233	rs3116462	0.00257251	15	29.3849	0.025609
ENSG00000223510	17	14138990	14140179	313	rs141570634	rs4792466	rs11655445	0.00293191	27	43.1258	0.0256501
ENSG00000163285	4	46037786	46126071	502	rs149662508	rs4694823	rs141405656	0.000153602	19	27.1458	0.0256642
ENSG00000146006	5	138204610	138211057	162	rs6873425	rs11953339	rs114901155	0.000138509	12	25.1029	0.0257146
ENSG00000155906	6	151720033	151773293	412	rs3734799	rs4869733	rs6557140	0.00171183	25	28.9395	0.0257586
ENSG00000186806	19	51834790	51845393	322	rs1354105	rs11669975	rs12460986	0.00177464	28	44.9803	0.0257772
ENSG00000188729	3	190917030	190983404	657	rs79293395	rs2364378	rs2164235	0.000566744	21	37.4978	0.0258348
ENSG00000147421	8	28747912	28922281	354	rs17451136	rs77544679	rs11136057	2.74969e-05	25	37.323	0.0258438
ENSG00000105722	19	42751721	42759280	114	rs2303652	rs10412833	rs7253232	0.00715968	16	30.3445	0.0258798
ENSG00000102858	16	4666494	4740975	573	rs147371493	rs35599524	rs62037134	2.33569e-05	31	50.8716	0.025886
ENSG00000167720	17	2206677	2228554	328	rs12950555	rs2429915	rs73303084	0.000465127	22	34.405	0.0259261
ENSG00000124795	6	18224091	18264779	415	rs6459599	rs144249512	rs149947750	0.00511628	22	35.0997	0.0259906
ENSG00000057593	13	113760102	113774999	310	rs9324217	rs3024764	rs2480952	0.000530668	43	63.4957	0.0260119
ENSG00000079432	19	42772689	42799949	138	rs12611219	rs1206044	rs35493131	0.0218001	20	36.3279	0.0260333
ENSG00000164113	4	123300121	123350957	242	rs10027161	rs45612239	rs192230237	0.0108723	19	34.5736	0.0260942
ENSG00000258817	11	49973943	49974971	348	rs10501328	rs11040703	rs61893965	0.00826378	9	17.2994	0.0260953
ENSG00000137207	6	43479570	43484723	188	rs148608708	rs112634587	rs3757264	0.000124245	16	30.3452	0.0261135
ENSG00000134184	1	110230436	110251661	243	rs7515406	rs6693815	rs11101991	0.00406055	24	29.7008	0.026125
ENSG00000115459	2	85581517	85618875	425	rs11900333	rs11677055	rs1877955	0.000361162	22	32.1853	0.0261888
ENSG00000135823	1	180941848	180992257	379	rs7545364	rs10910856	rs34036241	0.0022135	27	45.5177	0.0262483
ENSG00000232268	11	4614980	4616243	475	rs2566270	rs10768150	rs61747520	0.000867702	22	36.7137	0.0262795
ENSG00000185962	1	152595310	152595579	214	rs10888502	rs1886732	rs10888502	0.000384369	5	12.244	0.0263233
ENSG00000129317	12	44112795	44152596	376	rs7298672	rs10880570	rs12301056	0.000502857	16	29.3356	0.0263395
ENSG00000080709	5	113391623	113832197	1594	rs1021275	rs34869920	rs138741037	0.000131195	46	68.3927	0.0263943
ENSG00000005884	17	48133332	48167845	379	rs79645371	rs77141149	rs79244624	0.000584591	39	57.3227	0.0264074
ENSG00000137074	9	32886599	33025128	892	rs613199	rs12375977	rs118186411	6.94696e-05	21	33.8991	0.0267747
ENSG00000112655	6	43044045	43129457	391	rs143826345	rs62417518	rs72664268	0.000606927	25	37.558	0.0267922
ENSG00000107821	10	102821746	102827888	246	rs11595628	rs61871535	rs11597056	0.00123716	27	41.3562	0.0268024
ENSG00000175894	21	45917776	46131487	1162	rs9978219	rs760430	rs8132500	0.00134407	63	82.2355	0.0268606
ENSG00000089737	14	94514633	94547548	488	rs7150410	rs117158937	rs12587898	0.000458488	25	31.1533	0.0268732
ENSG00000198768	20	57034157	57090455	468	rs720426	rs6070514	rs113378228	0.00177721	41	60.6438	0.026875
ENSG00000183336	16	29464911	29465672	16	rs143685853	rs3915428	rs71387661	0.0142062	8	18.4156	0.0268904
ENSG00000181625	16	29465822	29469540	16	rs143685853	rs3915428	rs71387661	0.0142062	8	18.4156	0.0268904
ENSG00000124459	19	44416776	44439434	337	rs8104290	rs425530	rs62114647	0.000759436	16	20.6037	0.0268981
ENSG00000178033	6	116832802	116845951	326	rs1057192	rs184044681	rs17260290	0.00165628	14	27.6599	0.0269261
ENSG00000188820	6	116782533	116784934	278	rs77594877	rs13217264	rs4946165	0.00205435	18	32.4235	0.0269637
ENSG00000198739	10	68685794	68861309	739	rs58631764	rs76517491	rs6480237	1.81143e-05	33	42.6334	0.0270453
ENSG00000269741	19	51499274	51512837	420	rs55924070	rs8111207	rs12985645	0.00241378	48	68.3661	0.027103
ENSG00000145839	5	135227935	135231530	387	rs6596269	rs31533	rs7705076	0.000674396	21	34.9821	0.0271868
ENSG00000090470	15	65409717	65426146	194	rs74978133	rs4335729	rs146666128	0.0132161	18	32.1284	0.0273817
ENSG00000159208	1	150254953	150259505	210	rs113613310	rs116780502	rs59325647	0.000384358	12	22.5078	0.0275206
ENSG00000007968	1	23832930	23857725	293	rs685059	rs4649099	rs61778897	0.000448137	19	26.8643	0.0275332
ENSG00000277161	17	34890814	34895159	184	rs116348644	rs17619821	rs149101784	0.00415507	10	22.055	0.0276347
ENSG00000130649	10	135333910	135374724	520	rs7899898	rs186247352	rs6537606	0.000443205	16	28.5069	0.0276486
ENSG00000244617	2	70187221	70188763	175	rs1979214	rs58247918	rs75332799	0.0199784	17	31.9602	0.0276689
ENSG00000146966	7	140218220	140373793	615	rs10258350	rs17622445	rs2001673	0.00070659	35	35.6848	0.0276696
ENSG00000188340	1	158744012	158750994	403	rs10489842	rs16841138	rs1930261	0.000655844	25	37.1379	0.0276855
ENSG00000160318	19	51870352	51872257	344	rs117563153	rs1833786	rs12460986	0.00177464	34	39.7422	0.0277333
ENSG00000061337	8	20103676	20161474	453	rs10093929	rs900956	rs56256118	0.000492768	46	46.1986	0.0277614
ENSG00000174177	16	88772891	88781804	502	rs11639637	rs11641682	rs7205989	0.000567834	37	55.8005	0.0278486
ENSG00000259332	15	80137492	80216096	615	rs1081239	rs1987102	rs72736554	0.00542146	22	38.5101	0.0278643
ENSG00000186526	19	15726029	15741449	736	rs58306405	rs8100667	rs1273505	0.00254231	19	30.5755	0.027866
ENSG00000128731	15	28356186	28567325	331	rs7179419	rs140198092	rs7166138	0.0024242	21	36.7782	0.0279135
ENSG00000143797	2	8992820	9143838	426	rs112585756	rs1567674	rs16866845	0.000362815	34	52.6215	0.0279976
ENSG00000241258	7	65579591	65619555	332	rs148617658	rs62465526	rs12540307	0.0017471	12	22.3781	0.028106
ENSG00000135605	4	48137800	48271855	689	rs114213307	rs309876	rs73244487	0.00423398	20	35.258	0.0281289
ENSG00000134398	16	23701631	23724547	332	rs149036599	rs194801	rs117890820	0.000157257	27	38.9167	0.0281383
ENSG00000137133	9	35812957	35815351	171	rs55678205	rs9525	rs12552435	0.0030381	15	29.4179	0.0281768
ENSG00000114739	3	38495381	38534633	278	rs13088915	rs150654128	rs115155428	0.000174936	14	27.213	0.0282458
ENSG00000163376	3	67048731	67061634	223	rs2219268	rs183118470	rs78680609	0.000791957	18	28.5057	0.0282648
ENSG00000174914	11	56466571	56471360	348	rs72917724	rs17151088	rs7102082	0.000225306	12	14.0053	0.0283271
ENSG00000132437	7	50526134	50633102	770	rs12719019	rs7810039	rs139387905	0.00136989	18	31.2169	0.0284276
ENSG00000108599	17	19807615	19881656	285	rs34348435	rs117433027	rs7222403	0.0010398	24	28.5275	0.0284617
ENSG00000175575	11	73587744	73642159	487	rs7480464	rs17132534	rs628901	0.000870828	13	20.9222	0.0285039
ENSG00000127863	13	24144509	24250243	702	rs9552984	rs56024868	rs76422816	5.04348e-05	31	47.6864	0.0286085
ENSG00000118412	6	90539613	90584155	408	rs72919916	rs117694306	rs176765	0.00131043	16	30.5679	0.0286615
ENSG00000187957	2	230222345	230579271	1575	rs113358432	rs1044822	rs77087421	0.00119879	68	82.981	0.0286853
ENSG00000138942	22	31556168	31603005	302	rs150221132	rs2078803	rs139839926	0.00204164	17	31.6078	0.0287055
ENSG00000241399	2	160625139	160654766	467	rs17813538	rs72955738	rs1346327	0.00138301	14	22.0669	0.0287806
ENSG00000079739	1	64059082	64125916	547	rs12032184	rs61767480	rs116285419	0.000208932	31	38.0357	0.0287821
ENSG00000213022	19	51505764	51512890	391	rs2739412	rs8111207	rs12985645	0.00241378	40	58.7981	0.028828
ENSG00000134207	1	114631913	114696502	571	rs10776776	rs364450	rs79862161	0.000623277	48	67.7331	0.0288781
ENSG00000181074	11	5775473	5777188	438	rs11038769	rs11039101	rs148667118	0.000335911	14	25.2698	0.0289284
ENSG00000167757	19	51525472	51531295	396	rs1654532	rs62114141	rs12985645	0.00241378	43	57.8301	0.0289625
ENSG00000143457	1	150618706	150669630	349	rs72700845	rs72704613	rs11204701	0.00424527	12	22.7159	0.0290314
ENSG00000249967	10	99344131	99433667	424	rs12767760	rs34840628	rs71486131	9.11494e-05	35	47.6925	0.0291543
ENSG00000171443	19	56111388	56114504	324	rs73067194	rs73062531	rs145322871	0.000492277	31	46.2293	0.0291578
ENSG00000128487	17	19912178	20222339	782	rs4925060	rs145332391	rs7222403	0.0010398	12	18.751	0.0292029
ENSG00000139687	13	48877880	49173572	640	rs9332281	rs9562836	rs116941393	0.00179725	25	36.0616	0.0292433
ENSG00000151006	16	31094746	31100949	153	rs12445650	rs117436045	rs79030220	0.00298735	13	13.9641	0.0292846
ENSG00000118197	1	200593024	200639035	510	rs10800712	rs6675463	rs7526265	0.00145788	18	26.3929	0.0293727
ENSG00000261221	19	56117013	56128635	335	rs34077313	rs310436	rs144560719	0.000721918	29	46.7598	0.0293902
ENSG00000130159	19	11616744	11639987	330	rs143076301	rs78023425	rs7359952	0.000434488	22	31.47	0.0294112
ENSG00000159733	4	2271309	2420378	880	rs61792596	rs846242	rs149634583	0.000422059	42	56.0102	0.029443
ENSG00000176390	17	29096406	29151710	429	rs11654722	rs145558065	rs11080134	0.00300005	10	9.66889	0.0294988
ENSG00000005844	16	30483979	30534888	197	rs62056262	rs34114657	rs138674179	0.000242977	32	43.2509	0.0296079
ENSG00000136929	9	100689073	100707138	229	rs10984103	rs117014678	rs12338024	0.00121634	18	26.4538	0.0297123
ENSG00000227140	4	9341129	9342721	178	rs10032245	rs180997777	rs141106122	0.00036951	9	18.4023	0.0297172
ENSG00000166869	16	23766347	23770256	302	rs7199034	rs62029337	rs145066679	0.00124677	26	34.2982	0.0298607
ENSG00000246922	15	65385098	65407538	213	rs8031050	rs112583059	rs7172429	0.0125262	21	36.0834	0.0298856
ENSG00000198755	6	35436178	35438562	294	rs36018387	rs2395629	rs9462091	0.000680456	22	29.2335	0.0300107
ENSG00000156509	8	101145579	101158045	191	rs148959795	rs10481050	rs9773012	0.00141764	10	20.7755	0.030021
ENSG00000167625	19	42724464	42732353	126	rs78553019	rs4803530	rs7253232	0.00715968	18	32.7162	0.030108
ENSG00000169991	1	19230774	19283170	642	rs34447754	rs28663127	rs56204821	0.00437855	32	45.9602	0.0301306
ENSG00000134070	3	10206603	10285429	582	rs67852463	rs10490816	rs242722	0.00029928	33	41.1241	0.0302007
ENSG00000171759	12	103230667	103352188	585	rs1403052	rs7962773	rs1353769	0.00128407	26	42.0129	0.0302309
ENSG00000181371	11	56257911	56258846	343	rs630786	rs2000933	rs11228394	0.00404599	8	16.1815	0.0302554
ENSG00000185105	17	79897521	79905109	174	rs113130670	rs8074498	rs113567121	0.00535588	24	33.4682	0.030274
ENSG00000214872	11	57305068	57317745	227	rs72925935	rs1005510	rs2649648	0.0014785	17	25.0318	0.0302898
ENSG00000226761	12	11213964	11214893	335	rs7304447	rs142285401	rs79439764	0.000360527	7	14.4822	0.0302932
ENSG00000136161	13	49063099	49107392	184	rs198566	rs9595931	rs148953712	0.00638737	18	28.6253	0.0303456
ENSG00000179943	19	56102742	56113336	365	rs654439	rs7251872	rs145322871	0.000492277	34	50.1393	0.0304348
ENSG00000188536	16	222875	223709	198	rs2974759	rs8046529	rs56152922	0.00050905	26	43.3887	0.0304374
ENSG00000179918	16	30454952	30457195	135	rs114572953	rs3087439	rs138674179	0.000242977	24	37.9466	0.03046
ENSG00000160097	1	33327869	33338083	158	rs12042173	rs35359039	rs3480	0.000212467	19	30.7133	0.0304696
ENSG00000059769	9	114393614	114416631	434	rs59893517	rs17342758	rs112741656	6.89775e-06	22	26.2785	0.0305412
ENSG00000186468	5	81569139	81574215	199	rs142256752	rs77500169	rs78972139	0.00490501	18	31.4217	0.0305504
ENSG00000073734	2	169772008	169887834	579	rs6734923	rs142804484	rs34526705	0.000959795	33	38.3724	0.0305988
ENSG00000070778	14	88932122	89021351	324	rs74071851	rs34947405	rs149563777	0.0042696	19	27.6236	0.030602
ENSG00000152348	5	81267842	81572676	679	rs562770	rs77500169	rs146284820	0.000453436	26	42.5465	0.0306032
ENSG00000180198	1	28832455	28865812	271	rs116453326	rs113917058	rs148408850	0.00399421	12	15.0282	0.0306178
ENSG00000144057	2	107418056	107503564	561	rs79752406	rs12470056	rs10195310	0.000216422	24	34.8315	0.0306829
ENSG00000099377	16	30996528	31000468	120	rs7200879	rs117744694	rs4889603	0.000350955	11	17.1255	0.0307496
ENSG00000230430	4	9331637	9333229	108	rs10032245	rs28521529	rs141106122	0.00036951	7	10.451	0.0307784
ENSG00000154359	8	12579415	12613582	536	rs146776125	rs35091807	rs9969455	0.000855703	35	42.8591	0.0308122
ENSG00000180096	16	30389456	30407312	127	rs8051096	rs1133238	rs61598883	0.000720313	24	39.4846	0.0308161
ENSG00000198551	19	11670189	11729976	421	rs113285175	rs11878714	rs7359952	0.000434488	22	31.6127	0.0308502
ENSG00000268643	19	42738735	42759284	130	rs75694591	rs10412833	rs7253232	0.00715968	16	29.6584	0.0308654
ENSG00000099365	16	31000577	31021959	147	rs13336347	rs56813533	rs4889603	0.000350955	13	19.165	0.0308876
ENSG00000241233	11	71249071	71250255	367	rs142899090	rs11234290	rs11601727	0.000803757	17	30.5213	0.0308929
ENSG00000145982	6	5261277	5829425	2091	rs10498665	rs2146453	rs9328293	6.5233e-05	102	108.195	0.0309028
ENSG00000119820	2	32502973	32541663	283	rs212709	rs188477882	rs479333	0.00136088	27	22.5124	0.0309177
ENSG00000176566	8	88882975	88886243	171	rs139931532	rs62524617	rs55860425	0.000942733	21	23.2697	0.0310189
ENSG00000269897	10	22605317	22618471	90	rs11012912	rs1170547	rs11012972	0.000862314	23	33.9859	0.031035
ENSG00000167941	17	41831106	41836159	231	rs4793019	rs11651306	rs140859835	0.00121543	13	24.6246	0.0310883
ENSG00000120937	1	11917521	11919002	463	rs111776518	rs11121841	rs198394	4.46634e-05	15	28.3203	0.0310941
ENSG00000212124	12	11174218	11175219	432	rs7305795	rs149880565	rs79439764	0.000360527	8	17.6236	0.0311165
ENSG00000126218	13	113777113	113803843	313	rs7327353	rs112708416	rs2480952	0.000530668	39	55.8384	0.0311774
ENSG00000082397	18	5392380	5630699	1016	rs8083231	rs74562404	rs7240261	0.00121372	76	103.632	0.0311905
ENSG00000138615	15	65487098	65503811	194	rs2946665	rs2304896	rs117949386	0.0140543	19	34.1515	0.0312792
ENSG00000188993	4	52859818	52886529	183	rs6854398	rs1460554	rs77337708	0.00544076	21	35.0599	0.0313014
ENSG00000145819	5	142149942	142608576	1395	rs78300133	rs6191	rs258798	0.00019168	71	97.9899	0.0313084
ENSG00000164743	8	13424378	13425797	563	rs13265555	rs7013716	rs6993558	0.0001806	23	27.2477	0.0313765
ENSG00000160218	21	45432190	45526433	467	rs117576009	rs7275206	rs62226723	0.00250006	22	36.0168	0.0314175
ENSG00000157764	7	140419127	140624729	498	rs1106846	rs4726136	rs77207598	0.0021434	18	27.2448	0.0315539
ENSG00000133812	11	9798323	10326424	1918	rs2453831	rs1349326	rs61877008	0.000269634	31	40.3192	0.0315725
ENSG00000221954	11	50003009	50004071	370	rs1851851	rs149191708	rs4881628	0.00592576	11	17.5681	0.0316346
ENSG00000143105	1	111059839	111061797	357	rs12118420	rs144206009	rs2790373	0.00341025	32	40.3216	0.0317492
ENSG00000120539	10	27443753	27476882	634	rs80202482	rs2368219	rs11015609	0.00240946	9	19.8941	0.0317503
ENSG00000117834	1	48688357	48714316	299	rs6683372	rs41289158	rs12132019	0.00278865	10	19.5132	0.0317509
ENSG00000165948	14	94547647	94570192	399	rs17129431	rs11627244	rs12587898	0.000458488	23	24.7008	0.031792
ENSG00000143158	1	167885913	167906310	252	rs114359360	rs202260	rs60690559	1.62458e-05	15	28.7817	0.0318651
ENSG00000164093	4	111538579	111563279	204	rs73839666	rs12505886	rs113197109	0.00919047	26	41.9715	0.0318938
ENSG00000160216	21	45285104	45407473	608	rs68106965	rs56085563	rs2838470	0.00380004	36	56.1987	0.0319126
ENSG00000072858	3	113251402	113348422	526	rs7628945	rs9831422	rs115203689	0.00383641	24	40.9584	0.0319613
ENSG00000205439	21	46077849	46078258	509	rs8132500	rs2838659	rs8132500	0.00134407	17	23.6316	0.0320322
ENSG00000258984	2	238875656	239008053	789	rs6729271	rs111346179	rs74461388	0.00445815	34	53.2289	0.0320412
ENSG00000172183	15	89178901	89199714	466	rs12591697	rs12148680	rs75847658	0.00392861	25	42.3616	0.0320659
ENSG00000157765	4	25649633	25680370	413	rs141238716	rs7656143	rs7670749	0.00262633	39	55.5303	0.0320747
ENSG00000185811	7	50343664	50472799	526	rs6965399	rs4947980	rs6966492	0.000732399	33	49.8526	0.0320826
ENSG00000114416	3	180585929	180700541	436	rs2139551	rs9869030	rs13071747	0.000258795	17	23.3391	0.0320847
ENSG00000170412	17	72420990	72447792	429	rs117585240	rs783255	rs76721224	0.00169545	35	48.5594	0.0322748
ENSG00000107819	10	102790991	102801001	244	rs111783512	rs77733832	rs11597056	0.00123716	34	48.3652	0.032392
ENSG00000163904	3	185300284	185351339	309	rs146046239	rs9848681	rs62290256	0.00159188	14	20.2331	0.0324625
ENSG00000152763	1	67278568	67390539	453	rs28878898	rs72926093	rs7552362	0.00227546	32	50.9723	0.0324852
ENSG00000160683	11	118754601	118768496	271	rs35262372	rs113876508	rs598207	0.000969475	28	29.4213	0.0325178
ENSG00000137080	9	21165636	21166659	384	rs7860176	rs1946316	rs10964856	0.00332859	22	37.904	0.0325391
ENSG00000087494	12	28111017	28125666	343	rs11049218	rs10843062	rs170716	0.000214169	20	35.2634	0.0325862
ENSG00000215853	1	152126071	152131704	146	rs140656631	rs4421596	rs186123580	0.00100411	17	31.2352	0.0326277
ENSG00000119725	14	74353320	74399224	519	rs72625702	rs146663020	rs12896104	0.00414769	8	13.3016	0.0326352
ENSG00000008256	7	6201407	6312275	636	rs633827	rs2347337	rs74302802	0.000455107	28	45.7652	0.0327342
ENSG00000221837	21	46047010	46048295	491	rs76293441	rs73234841	rs8132500	0.00134407	23	29.8643	0.0328132
ENSG00000276612	21	45548128	45565591	319	rs2838485	rs762421	rs62226723	0.00250006	24	37.8282	0.0328221
ENSG00000156587	11	57319129	57335757	245	rs2649667	rs2511985	rs2649648	0.0014785	15	22.7976	0.0328664
ENSG00000221931	11	123624288	123625226	294	rs1275054	rs144432954	rs61904947	0.00235053	11	19.1941	0.0328692
ENSG00000173868	17	47300728	47308149	278	rs7218783	rs11079868	rs147349716	0.000713362	18	32.6981	0.0328772
ENSG00000156486	8	99439186	99445081	168	rs6982131	rs112847015	rs4478542	0.00668952	25	41.6946	0.0329394
ENSG00000100167	22	42365447	42394225	300	rs763263	rs34277770	rs116853696	0.00569347	16	27.9373	0.0329532
ENSG00000206140	22	21820712	21825558	27	rs486362	rs434916	rs41282591	0.0298498	8	18.2446	0.0331009
ENSG00000255374	12	11243886	11244912	340	rs34146423	rs68045377	rs3953527	0.000871283	5	13.6793	0.0331111
ENSG00000120725	5	138282413	138629246	574	rs423469	rs141641961	rs148972326	0.000190581	30	47.9461	0.0331159
ENSG00000086061	9	33025271	33039905	428	rs146602443	rs139412433	rs117809242	0.000350724	8	11.5743	0.0331402
ENSG00000176406	8	104512838	105266658	2577	rs1436598	rs79402635	rs79731830	0.00043166	21	36.6069	0.0331522
ENSG00000196890	1	228645804	228650805	199	rs113721058	rs6668549	rs138055875	0.000384535	20	34.4228	0.033241
ENSG00000116138	1	15853308	15918874	506	rs3766159	rs6696286	rs3795762	0.000996789	12	18.9094	0.0332502
ENSG00000107864	10	93806449	94050835	464	rs12358865	rs143226177	rs138188517	0.00237652	22	35.0048	0.0333503
ENSG00000142549	19	51814898	51834145	336	rs2249782	rs2547318	rs12460986	0.00177464	30	46.8736	0.0333868
ENSG00000096384	6	44213903	44221625	312	rs77025261	rs325001	rs12193666	0.0015541	26	37.36	0.0333927
ENSG00000101310	20	18488164	18542059	519	rs75004975	rs2064851	rs45467001	0.000991805	13	25.2091	0.0334054
ENSG00000161618	19	49956482	49974307	262	rs7256479	rs150849265	rs73053944	0.0016761	33	51.8307	0.0334405
ENSG00000160471	19	55860674	55866087	346	rs73053177	rs10853877	rs73053177	0.0010694	30	48.4128	0.0334803
ENSG00000040341	8	74332604	74659943	1159	rs11785540	rs9643680	rs2383896	0.00221497	33	51.8604	0.0334972
ENSG00000219073	1	22303515	22325135	487	rs112663661	rs2501275	rs10917075	0.00157995	22	29.1692	0.0335234
ENSG00000159423	1	19197924	19229218	586	rs6672554	rs7538579	rs150049877	0.00330718	38	55.6591	0.0335449
ENSG00000107438	10	96997329	97050769	498	rs7089303	rs35386572	rs45569931	0.000692545	27	37.9856	0.0335572
ENSG00000148824	10	135207598	135236024	433	rs10776672	rs2247229	rs12251494	0.000101954	28	40.0705	0.0336928
ENSG00000139668	13	52158591	52341845	385	rs9563062	rs9535763	rs9563074	0.000588997	28	45.7515	0.0337251
ENSG00000171564	4	155484163	155493959	271	rs116434997	rs6536024	rs6536024	0.0022563	18	21.7368	0.0337362
ENSG00000158445	20	47909931	48100834	914	rs238205	rs149811032	rs237451	9.26013e-05	39	48.9892	0.0337471
ENSG00000196782	4	140637907	141075338	1303	rs1000222	rs113262863	rs795980	1.35815e-05	94	111.44	0.0337883
ENSG00000132122	1	48761045	48937880	524	rs12119362	rs10788891	rs116612902	0.000689763	18	29.2687	0.0337912
ENSG00000184898	2	152104454	152118377	311	rs72999609	rs34452578	rs289835	0.00276596	14	19.4266	0.0338623
ENSG00000261459	16	30537244	30546173	138	rs35493324	rs111813229	rs138674179	0.000242977	25	35.7834	0.0339904
ENSG00000132436	7	50511826	50610233	761	rs11763774	rs73129065	rs139387905	0.00136989	17	28.8787	0.0340052
ENSG00000151418	1	198492352	198510075	374	rs12122222	rs35162226	rs56117357	0.00188949	17	26.98	0.0340669
ENSG00000035681	8	59496067	59572412	426	rs116878939	rs117380811	rs76415686	0.000505067	27	42.0998	0.0343124
ENSG00000187166	12	48722763	48724062	277	rs2732443	rs7980392	rs117864303	0.000999096	8	16.5084	0.0343581
ENSG00000185483	1	64239688	64647181	1304	rs2819168	rs12403336	rs76441412	0.00188256	56	65.5568	0.0344222
ENSG00000125846	20	18268927	18297640	376	rs7269449	rs2038236	rs2284896	0.000280778	16	28.9185	0.0344276
ENSG00000163563	1	158801141	158819296	425	rs72702913	rs2820140	rs857849	0.00360357	18	32.4912	0.0344428
ENSG00000136783	9	107509964	107522401	301	rs35087777	rs2777806	rs137877273	0.000486672	25	27.3399	0.0344431
ENSG00000182132	5	169780491	170163636	1680	rs10475935	rs3929011	rs7448059	0.00106966	97	126.587	0.0344615
ENSG00000180098	1	28879597	28905057	202	rs4654362	rs138941124	rs148408850	0.00399421	17	20.2065	0.0345666
ENSG00000146205	2	242127924	242165391	370	rs11681962	rs6726915	rs36042240	0.00193576	27	38.9937	0.0345729
ENSG00000160193	21	44263204	44299678	612	rs4920150	rs78535162	rs35892359	0.0034673	14	20.6036	0.0346416
ENSG00000144118	2	120997640	121052286	365	rs72841665	rs116532721	rs150656546	0.00240457	30	48.0277	0.0346471
ENSG00000107890	10	27262722	27389423	941	rs10829137	rs2368217	rs2488581	0.000788196	16	26.392	0.034789
ENSG00000204219	1	23707402	23751241	303	rs9662596	rs487859	rs12132500	0.000500514	23	39.2162	0.0348039
ENSG00000063660	2	241375080	241407493	571	rs115608152	rs4423589	rs11890392	0.000367956	27	37.6311	0.034831
ENSG00000006712	19	39876269	39881794	253	rs41275744	rs35837334	rs143465684	0.00913617	19	31.5462	0.0349694
ENSG00000164932	8	104383766	104395217	389	rs703810	rs1370005	rs117846978	0.00293275	12	23.9545	0.0349716
ENSG00000100207	22	42556019	42739622	687	rs5996113	rs8139546	rs134906	0.000594711	30	34.1803	0.0350505
ENSG00000115677	2	242166679	242256476	473	rs77648279	rs75031927	rs36042240	0.00193576	25	34.2616	0.0350879
ENSG00000170967	11	103907368	103909924	301	rs12574418	rs17101942	rs2129741	0.00380991	20	29.7471	0.0351105
ENSG00000169957	16	30535325	30538142	133	rs11574938	rs6565192	rs138674179	0.000242977	24	32.6476	0.0351118
ENSG00000173626	6	116816152	116866847	414	rs525507	rs72965154	rs17260290	0.00165628	17	30.0414	0.0351185
ENSG00000164989	9	15553041	16061661	1645	rs144737501	rs62552215	rs1341740	0.000551117	31	47.986	0.0351501
ENSG00000244115	9	114393666	114432509	502	rs767402	rs10116652	rs112741656	6.89775e-06	21	26.5488	0.0351638
ENSG00000137460	4	153857475	153900823	419	rs146121598	rs143528665	rs72725638	0.00135688	36	53.2379	0.0351801
ENSG00000125834	20	2082473	2157684	633	rs74577251	rs6075818	rs118017180	0.00284193	30	48.1758	0.0351938
ENSG00000254706	1	162335197	162353321	392	rs79333059	rs12128052	rs77172414	0.00197274	38	56.7563	0.0351978
ENSG00000250361	4	144917257	144940533	316	rs28385315	rs13113957	rs28590139	0.00713884	12	22.4347	0.0352163
ENSG00000167889	17	74864486	74946475	913	rs1985140	rs148880730	rs529316	0.00061144	51	56.3361	0.0352221
ENSG00000132423	6	99817277	99842071	336	rs7751616	rs78423413	rs6912390	0.005156	14	17.1146	0.0352399
ENSG00000167397	16	31102163	31107301	147	rs56284083	rs55667375	rs79030220	0.00298735	12	12.043	0.0352632
ENSG00000269403	19	51853627	51871353	384	rs2062655	rs3810102	rs12460986	0.00177464	36	42.4673	0.0352939
ENSG00000171202	11	85359011	85367591	196	rs881121	rs290196	rs144661193	0.00447967	16	27.3158	0.0353249
ENSG00000185176	2	241615835	241622323	382	rs2953153	rs9917266	rs62187766	0.000703737	31	48.3046	0.0353272
ENSG00000188803	17	11144530	11467380	1247	rs115756228	rs61172814	rs2321717	0.000489909	75	101.41	0.0353367
ENSG00000183010	17	79890260	79900288	170	rs144507582	rs143182864	rs113567121	0.00535588	25	31.7469	0.0353687
ENSG00000187801	1	40915774	40929390	343	rs2982507	rs80211949	rs149135959	0.000895156	25	36.9097	0.0354077
ENSG00000165949	14	94571182	94583032	352	rs11624586	rs10146399	rs12587898	0.000458488	24	27.0727	0.035458
ENSG00000196832	14	20659055	20669234	491	rs150199213	rs35655599	rs1188534	0.000950555	33	47.1878	0.0355311
ENSG00000162373	1	49193191	49242641	261	rs79414475	rs114276721	rs78833187	0.00481892	30	43.2036	0.0356105
ENSG00000132744	11	67410026	67418201	276	rs7950707	rs10791910	rs9787887	0.000818049	19	30.116	0.0356117
ENSG00000089177	20	16252749	16554093	1458	rs56223133	rs4814519	rs761902	0.000153486	38	52.386	0.0357249
ENSG00000162636	1	109102711	109187522	348	rs1498395	rs115485065	rs114203759	0.00227215	26	42.5741	0.0358833
ENSG00000255439	16	31094760	31106277	160	rs12445650	rs55667375	rs79030220	0.00298735	13	12.5648	0.0358903
ENSG00000117362	1	150237799	150241980	186	rs6665499	rs185981316	rs10494266	0.000449075	13	23.4347	0.0359072
ENSG00000103707	15	65293850	65321977	323	rs114247939	rs12905499	rs2946662	0.0016778	21	32.2754	0.035932
ENSG00000064201	11	2323227	2339434	539	rs6578254	rs12787755	rs73404428	0.00687396	28	45.1821	0.0359477
ENSG00000163131	1	150702555	150738433	267	rs79051233	rs150253674	rs11204701	0.00424527	10	20.1155	0.0359582
ENSG00000129455	19	51499263	51505967	405	rs55924070	rs2569472	rs12985645	0.00241378	46	64.9613	0.0359859
ENSG00000165028	9	107526410	107540045	312	rs6479279	rs10820736	rs137877273	0.000486672	30	33.6982	0.0359863
ENSG00000153246	2	160788517	160919126	746	rs16822581	rs11895959	rs4665156	0.00635509	24	37.2611	0.0360338
ENSG00000169855	3	78646389	79817148	2967	rs10428100	rs9836517	rs6802470	0.000282899	60	63.8677	0.0360638
ENSG00000129450	19	51628163	51639908	270	rs2569485	rs12461542	rs71358814	0.000281533	44	62.7697	0.0362103
ENSG00000171453	6	43477440	43530156	247	rs1674850	rs141787754	rs3757264	0.000124245	18	31.713	0.0362504
ENSG00000234965	22	42305547	42311078	253	rs74823524	rs4822072	rs116853696	0.00569347	15	27.8024	0.0362934
ENSG00000126858	17	30469473	30580393	397	rs6505277	rs117629335	rs62062444	0.00595009	28	44.939	0.036294
ENSG00000183474	5	68856018	68891048	29	rs56016558	rs185755201	rs34962033	0.0167749	9	16.8518	0.0363702
ENSG00000105880	7	96649708	96654262	173	rs731262	rs6956340	rs1207740	0.000357288	27	29.1439	0.0363732
ENSG00000142698	1	34632484	34684732	467	rs1065965	rs771396	rs1564274	8.16283e-05	34	41.3924	0.0363978
ENSG00000184221	21	34442447	34444719	282	rs73350594	rs67172970	rs13048825	0.0065573	23	38.1485	0.0364114
ENSG00000172322	12	10103915	10148293	540	rs117261728	rs58945086	rs1979592	0.000794359	29	42.0797	0.0365208
ENSG00000171729	1	15479028	15546974	877	rs59746931	rs150857956	rs10927696	0.00131187	27	42.5619	0.0365506
ENSG00000110921	12	110011060	110035930	466	rs56330650	rs10850542	rs11067661	0.000151013	17	19.4318	0.0365552
ENSG00000130749	19	47567444	47617033	231	rs1363759	rs461709	rs78906298	0.00177947	43	63.6457	0.0365859
ENSG00000139173	12	44229770	44783545	1574	rs138820383	rs73094362	rs146135791	0.00317061	36	55.2855	0.0366429
ENSG00000167778	12	53458100	53473188	305	rs7972496	rs7965802	rs3814774	0.00208858	21	33.1049	0.0366803
ENSG00000006831	12	1797740	1897840	604	rs11061888	rs10735004	rs10848547	0.000352156	47	58.0265	0.0367381
ENSG00000276644	13	72012098	72441342	899	rs9564820	rs77014429	rs75452910	0.000289791	67	82.826	0.0367572
ENSG00000169442	1	26644449	26647014	336	rs6656644	rs7521886	rs34209692	0.000589933	9	15.4517	0.0368554
ENSG00000187054	4	68775113	68829858	414	rs1542664	rs139021077	rs139010197	0.00504721	16	29.3235	0.0369534
ENSG00000179751	19	39693465	39694903	226	rs35120658	rs55858266	rs4802021	0.000836247	28	43.4494	0.0369989
ENSG00000186009	13	114303119	114312513	127	rs111656632	rs113303775	rs4150773	9.2557e-05	23	38.2087	0.0370463
ENSG00000027001	13	24304328	24463539	840	rs1408714	rs75995688	rs12876437	0.000775864	32	46.6581	0.0370672
ENSG00000233412	3	97885540	97888618	587	rs6439636	rs28678410	rs13064132	0.000794056	7	11.391	0.0370919
ENSG00000134531	12	13349657	13372875	357	rs76770299	rs113647912	rs117820466	0.000113745	31	47.032	0.0370957
ENSG00000261949	19	49927006	49932244	290	rs66837471	rs117486964	rs73053944	0.0016761	26	42.5439	0.0371042
ENSG00000021574	2	32288625	32382706	398	rs184714630	rs212681	rs74787324	0.000451286	21	19.7441	0.0372314
ENSG00000284393	12	8290736	8327916	240	rs182064881	rs35091321	rs7310126	0.000863714	25	33.4054	0.037317
ENSG00000244411	11	71238313	71239715	380	rs3794065	rs112803244	rs11601727	0.000803757	13	21.316	0.0373282
ENSG00000161914	19	11594242	11616654	329	rs17426435	rs3848587	rs45531938	0.000233826	22	31.9925	0.0373551
ENSG00000119723	14	74416629	74430373	408	rs11625171	rs35579176	rs2072291	0.00430241	9	12.6953	0.0374337
ENSG00000105063	19	55741147	55770385	376	rs3810352	rs1172822	rs73053177	0.0010694	44	51.8025	0.0374366
ENSG00000166257	11	123499895	123525952	519	rs73615850	rs1275053	rs1617377	0.00274256	36	51.7738	0.037469
ENSG00000205927	21	34398243	34401504	355	rs2834037	rs11088237	rs73899864	0.00334344	35	51.8046	0.0375047
ENSG00000135517	12	56843286	56862950	195	rs73324389	rs2694917	rs11171864	0.000393168	22	35.5649	0.0375798
ENSG00000124228	20	47835884	47860614	394	rs348276	rs237699	rs143159197	0.00166651	11	21.1254	0.0376271
ENSG00000118298	1	150229646	150237478	187	rs4408187	rs34347495	rs10494266	0.000449075	13	22.2494	0.0376853
ENSG00000160654	11	118215059	118225876	223	rs117783877	rs111587825	rs4938507	0.000388295	21	26.3711	0.037698
ENSG00000162669	1	91726323	91870413	562	rs2444774	rs58884787	rs116192510	0.00342469	21	35.8525	0.0377376
ENSG00000211584	12	48147699	48176534	422	rs4768841	rs12721362	rs4768162	0.000108918	28	40.2517	0.0377542
ENSG00000162981	2	14772824	14790938	202	rs2675903	rs115691169	rs138171805	0.000156192	26	40.9362	0.0377942
ENSG00000122390	16	3493649	3536953	451	rs12448573	rs9790	rs62031815	0.00227743	22	37.4609	0.03782
ENSG00000174197	15	41913332	42065279	444	rs2246444	rs34055060	rs117797670	0.00160802	15	28.1403	0.0379573
ENSG00000174844	3	57327727	57530071	839	rs7615217	rs11709712	rs139429701	0.00124295	14	25.0551	0.0379817
ENSG00000168612	20	44509866	44513905	275	rs12480250	rs77617917	rs139958852	0.00729655	22	37.6575	0.0380002
ENSG00000205704	22	42348178	42354937	267	rs73165116	rs59993856	rs116853696	0.00569347	14	24.7253	0.0381056
ENSG00000197872	2	16730727	16847599	623	rs1430055	rs77458042	rs6705856	0.000884149	40	39.8042	0.03813
ENSG00000143452	1	150670536	150693371	290	rs3087960	rs74818717	rs11204701	0.00424527	10	15.9977	0.0382738
ENSG00000187815	1	40942962	40962015	376	rs76329901	rs6673312	rs10889467	0.00357544	19	31.3892	0.0382887
ENSG00000118972	12	4477393	4488878	325	rs10849036	rs2970806	rs7306482	0.000237939	24	30.2114	0.0382958
ENSG00000148735	10	115511021	115543188	403	rs117293163	rs74404593	rs4918870	0.000482292	21	29.0794	0.0383557
ENSG00000143119	1	111413810	111442544	441	rs139459362	rs148941023	rs61805647	0.000525744	15	20.5489	0.0383558
ENSG00000184344	12	7842380	7848371	467	rs7295367	rs11055567	rs7310952	0.000435788	25	40.0867	0.0383835
ENSG00000148154	9	114659094	114697649	654	rs62572607	rs12000633	rs7860334	0.003806	27	42.7778	0.0383864
ENSG00000135744	1	230826522	230881322	681	rs3761951	rs28359726	rs80246936	0.0037132	32	49.9883	0.0385806
ENSG00000197753	6	35764983	35813174	371	rs2252881	rs10947576	rs79209092	0.000789655	17	31.0547	0.0386473
ENSG00000150750	11	111116450	111157126	451	rs61900578	rs146183621	rs35201780	4.6848e-05	32	48.6732	0.0386852
ENSG00000179455	15	23810821	23875222	469	rs151079163	rs112812210	rs55837201	0.00293369	43	54.2955	0.0387036
ENSG00000134569	11	46878268	46940193	207	rs7111760	rs7128193	rs72897663	0.00634323	16	27.0298	0.0387055
ENSG00000118292	1	150240600	150253327	211	rs6679147	rs1260401	rs10494266	0.000449075	14	24.1894	0.0387481
ENSG00000179958	16	30434936	30441351	131	rs11863150	rs113602737	rs138674179	0.000242977	24	34.9004	0.0387775
ENSG00000197361	15	63889552	63894627	240	rs12910209	rs142044246	rs72750950	0.00233321	14	26.4026	0.038787
ENSG00000143147	1	168048780	168106905	303	rs114192610	rs2294253	rs4540637	0.00373727	20	26.8913	0.0389011
ENSG00000122779	7	138145004	138274741	556	rs28464983	rs1673171	rs11768810	0.000494022	31	33.0675	0.0389663
ENSG00000144730	3	57124010	57204334	413	rs11130567	rs114136656	rs76322208	0.00186058	24	40.0729	0.0389973
ENSG00000060642	1	27113545	27127150	134	rs113184243	rs17162315	rs74405694	0.00689628	10	19.9457	0.0391464
ENSG00000277586	8	24808468	24814235	278	rs9650410	rs146749543	rs17830962	0.00271546	17	30.1931	0.0392091
ENSG00000104299	8	28625178	28747759	349	rs116902689	rs148173493	rs12678197	0.00039398	33	50.9392	0.0392622
ENSG00000197321	10	29746267	30025888	1406	rs1576078	rs1927445	rs78472650	0.000203994	42	61.5437	0.0393355
ENSG00000084073	1	40723713	40759852	274	rs148774904	rs432803	rs149084861	0.000392648	24	37.4336	0.0393568
ENSG00000154451	1	89721872	89738543	212	rs545729	rs12033686	rs4507983	0.00160859	31	43.8685	0.0393571
ENSG00000173213	18	47221	49615	114	rs151112095	rs147712487	rs9951788	0.00168421	8	14.4879	0.0394279
ENSG00000215712	6	157710057	157744633	253	rs9329904	rs139342182	rs9356125	0.000535046	14	22.4442	0.0394336
ENSG00000213366	1	110210644	110252173	291	rs143373095	rs6693815	rs11101991	0.00406055	27	28.0052	0.0394706
ENSG00000187889	1	57184462	57285369	683	rs138384922	rs618707	rs761964	0.00119961	54	68.513	0.0395038
ENSG00000124688	6	43597277	43608678	211	rs6936582	rs113819154	rs75703910	0.000391067	16	28.1674	0.0395237
ENSG00000137713	11	111597632	111637113	122	rs10891288	rs673679	rs3867466	0.0071243	19	27.6242	0.0395793
ENSG00000166750	17	33570090	33600674	396	rs17547201	rs11653392	rs17547813	0.000111604	23	38.672	0.0396323
ENSG00000100982	20	44563322	44576662	270	rs59782893	rs34109603	rs77617917	0.0191884	22	37.4566	0.0396854
ENSG00000169242	1	155100352	155107375	205	rs72702270	rs145607614	rs12137850	0.00837161	20	34.7337	0.0397509
ENSG00000185269	17	79910383	79919716	189	rs150568839	rs72861721	rs113567121	0.00535588	25	36.4157	0.0397531
ENSG00000100372	22	41165634	41215403	301	rs12158613	rs62237039	rs112440129	0.0145918	16	29.3424	0.0397703
ENSG00000069020	5	65892208	66465421	1910	rs4518335	rs28472599	rs79079105	0.000451017	69	76.4286	0.0398322
ENSG00000111911	6	126277916	126301390	161	rs10223441	rs2875871	rs941457	0.000423904	22	30.0848	0.0400163
ENSG00000198133	14	67913801	68000456	639	rs7157704	rs79763265	rs141914693	0.00122179	51	72.9059	0.0400263
ENSG00000157020	3	10334815	10362796	348	rs242725	rs66524852	rs242722	0.00029928	27	43.3163	0.0400888
ENSG00000267477	19	11577055	11616513	356	rs316501	rs3810313	rs45531938	0.000233826	24	32.8388	0.0401526
ENSG00000131023	6	149979289	150039241	268	rs9485405	rs12213779	rs144148943	0.00679766	13	23.4466	0.0402688
ENSG00000160469	19	55793440	55823930	338	rs117201644	rs4252574	rs73053177	0.0010694	34	46.3901	0.0403022
ENSG00000142634	1	15736384	15756835	364	rs143141290	rs11581917	rs2249097	0.000371385	38	40.5322	0.0403133
ENSG00000158806	8	21881636	21894408	305	rs3816788	rs113312057	rs12548175	0.000256016	23	34.0303	0.0403181
ENSG00000156411	14	104378625	104394606	417	rs142121859	rs76593005	rs79553073	0.000159498	12	18.0183	0.0403294
ENSG00000255223	11	56309816	56310733	346	rs660985	rs12222416	rs10792043	0.00608424	10	14.748	0.0404669
ENSG00000176171	10	133781188	133795471	367	rs7079685	rs11595932	rs9419309	0.000131459	25	38.8556	0.0405214
ENSG00000151148	12	109915207	109974510	542	rs77892255	rs11615637	rs2241212	0.00121638	9	14.337	0.040523
ENSG00000176809	17	62850248	62915598	47	rs150473188	rs17685355	rs137901304	0.0166733	25	40.5814	0.0405242
ENSG00000130669	19	39616410	39673456	437	rs62119547	rs8107090	rs4802021	0.000836247	29	41.2441	0.0405319
ENSG00000141161	17	33474836	33516364	307	rs28363294	rs59251382	rs17547813	0.000111604	19	32.5137	0.040633
ENSG00000186306	1	158368312	158369256	448	rs12038925	rs72715831	rs114345789	0.00328748	15	26.2397	0.0406465
ENSG00000135587	6	109761927	109765122	230	rs3757236	rs41288568	rs148449129	0.0109436	15	27.3393	0.0407406
ENSG00000117318	1	23884417	23885992	177	rs41300116	rs150848189	rs760607	0.000912306	24	33.8913	0.0408475
ENSG00000168772	4	105389465	105416058	193	rs114220768	rs34055444	rs62329613	0.00198002	20	30.4505	0.0409555
ENSG00000157014	3	10289707	10322902	394	rs459338	rs26310	rs242722	0.00029928	22	26.9338	0.0409747
ENSG00000101224	20	3767419	3786768	347	rs75744682	rs150162917	rs2281477	0.00354141	39	56.0575	0.0410034
ENSG00000196911	6	117002350	117063030	328	rs6934810	rs600928	rs148418909	0.0131832	23	38.402	0.0410621
ENSG00000146757	7	64838712	64866049	428	rs79111364	rs73134152	rs17146453	0.0035861	10	18.2295	0.0410686
ENSG00000285446	6	116720558	116784859	408	rs2498710	rs13217264	rs4946165	0.00205435	25	35.2063	0.041111
ENSG00000155380	1	113454469	113500215	209	rs7513783	rs1983929	rs3789592	0.00575321	25	32.5035	0.0411493
ENSG00000167333	11	4619902	4629461	523	rs11032757	rs11033220	rs12281831	0.000938126	25	37.2966	0.0411759
ENSG00000120693	13	37418968	37494902	371	rs3934269	rs148958644	rs79533284	0.00416188	33	48.0686	0.0412673
ENSG00000137727	11	110447766	110583912	612	rs7946551	rs11825647	rs145715244	0.00205701	21	26.5904	0.0413334
ENSG00000169919	7	65425671	65447202	258	rs73142166	rs188783384	rs62470932	0.00187162	12	19.3721	0.0413871
ENSG00000152894	6	128289930	128841761	1295	rs699417	rs78047962	rs79723692	0.000795143	49	69.9316	0.0413991
ENSG00000100600	14	93170152	93215024	428	rs7160920	rs2284955	rs77782810	0.000101491	38	55.73	0.0414052
ENSG00000160183	21	43791996	43816200	580	rs11203197	rs3788016	rs7279742	0.00428897	37	55.4698	0.0414413
ENSG00000196937	7	120988932	121036418	362	rs78654444	rs35704126	rs73219303	0.000350207	19	31.1441	0.0414747
ENSG00000187860	22	30752624	30774662	312	rs117524513	rs137948812	rs5749088	0.00416426	12	19.7656	0.0415604
ENSG00000134809	11	57295937	57298276	186	rs2729353	rs12099131	rs2649648	0.0014785	15	22.9556	0.0415715
ENSG00000197860	5	64961755	65018862	386	rs77918874	rs2707776	rs76051599	0.000733446	14	26.1272	0.041606
ENSG00000269469	19	49966009	49989488	289	rs118123822	rs141898251	rs73053944	0.0016761	32	49.1982	0.0417055
ENSG00000187726	11	73662071	73681411	293	rs114366942	rs73552741	rs628901	0.000870828	18	25.8466	0.0417246
ENSG00000088448	13	111530887	111567416	430	rs328824	rs142685289	rs11620489	0.00402784	30	31.7916	0.0417374
ENSG00000184292	1	59041105	59042924	463	rs55712302	rs58071942	rs17117728	0.00519668	11	18.3353	0.0419118
ENSG00000083067	9	73143976	74061820	2959	rs117984031	rs13301425	rs140245236	0.00190549	70	95.4437	0.0420061
ENSG00000100239	22	50781733	50883519	621	rs28396846	rs5771061	rs118020266	0.00203392	30	44.9302	0.042036
ENSG00000162959	2	32090129	32236299	406	rs160807	rs71446040	rs2365555	0.0019919	22	24.5681	0.0420383
ENSG00000157350	16	70409880	70473140	156	rs144925144	rs9929904	rs62049024	0.00670954	24	39.2077	0.0420482
ENSG00000175727	12	122516628	122631894	449	rs11043292	rs11060333	rs189384754	0.00441204	22	35.0727	0.0421071
ENSG00000162374	1	50489701	50669444	370	rs149430217	rs3001646	rs79466073	0.00223774	25	28.3374	0.0421693
ENSG00000288529	6	134274442	134301226	286	rs117095035	rs13197369	rs71576339	0.00171058	26	42.1401	0.0421935
ENSG00000133958	14	93799565	94174222	1042	rs56118996	rs35944504	rs72692924	0.00222397	30	34.4988	0.0421996
ENSG00000198678	12	48953665	48956739	318	rs2731093	rs4760633	rs117848761	0.00656665	13	23.9882	0.0422406
ENSG00000175581	11	73498917	73576178	538	rs4944862	rs71464095	rs78664341	0.00102117	14	18.7976	0.0422451
ENSG00000186204	19	15783828	15807984	715	rs118043360	rs1859355	rs11668483	0.00274998	12	19.2638	0.0423286
ENSG00000286075	7	6370846	6388389	515	rs146577107	rs35761891	rs74302802	0.000455107	30	41.5525	0.0423358
ENSG00000157483	15	59424633	59665070	1058	rs79990266	rs116955404	rs11071418	0.000402659	55	74.8221	0.0423645
ENSG00000064218	9	976655	991732	443	rs2370164	rs2279989	rs184969259	0.00127184	31	48.3743	0.0424425
ENSG00000149150	11	57252007	57283253	221	rs2250887	rs12292224	rs2649648	0.0014785	24	29.1575	0.0424953
ENSG00000255012	11	56376712	56382350	309	rs61902172	rs56067375	rs11228710	0.000743342	11	14.428	0.0425412
ENSG00000174326	17	6944940	6947411	326	rs62062767	rs142255067	rs11654772	0.000546845	25	25.2648	0.0425468
ENSG00000103510	16	31125810	31142714	145	rs184812728	rs184102002	rs185952755	0.00241005	17	19.931	0.0425487
ENSG00000159871	19	44290026	44331358	474	rs78310538	rs10421518	rs61387190	0.00114089	23	37.2975	0.0425871
ENSG00000203965	1	63989043	64038364	360	rs6588035	rs11208253	rs76604282	6.12524e-05	15	21.0342	0.0426524
ENSG00000189068	19	54544079	54567207	498	rs56362146	rs117252122	rs684459	0.000776018	43	50.0957	0.0427189
ENSG00000159307	22	43593286	43739378	988	rs138903	rs2015869	rs74369136	0.000396868	59	74.9437	0.0427645
ENSG00000011021	1	11866153	11908136	641	rs12070601	rs4845887	rs198394	4.46634e-05	19	28.8192	0.0428198
ENSG00000279263	1	248112160	248113098	384	rs61857464	rs72763233	rs35528888	0.00179824	18	30.5657	0.0428428
ENSG00000197162	16	30585061	30597090	100	rs3751847	rs36064568	rs111235386	0.00354424	17	24.392	0.0430585
ENSG00000103710	15	65345675	65369028	249	rs72744623	rs78540980	rs2946662	0.0016778	27	38.9205	0.0430636
ENSG00000112651	6	43021767	43027176	221	rs35772949	rs147821965	rs111434496	0.00640829	19	28.9522	0.043064
ENSG00000229809	16	30580993	30584055	81	rs145122866	rs117829446	rs111235386	0.00354424	17	24.7179	0.0431283
ENSG00000112039	6	35420115	35434881	334	rs148696172	rs12205495	rs9462091	0.000680456	23	29.8374	0.0432337
ENSG00000186198	15	65337725	65345735	240	rs150739490	rs146666128	rs2946662	0.0016778	25	37.6707	0.0432544
ENSG00000042493	2	85621876	85645555	372	rs3755019	rs35619560	rs1877955	0.000361162	22	30.3025	0.0432671
ENSG00000110696	11	16634679	16779887	401	rs4414184	rs216491	rs7127249	0.000653023	21	23.0306	0.0432715
ENSG00000288654	3	88107289	88107366	241	rs58658187	rs4858931	rs9830530	0.00514654	10	20.124	0.0432785
ENSG00000183979	17	79858621	79860781	160	rs113099800	rs882810	rs147239097	0.0132178	28	44.3813	0.0432919
ENSG00000229579	4	9336384	9337976	142	rs10032245	rs182730709	rs141106122	0.00036951	7	7.35752	0.0433208
ENSG00000284934	12	122692209	122712081	258	rs73419720	rs79529347	rs143536384	0.0039671	19	30.7629	0.0433682
ENSG00000184047	12	122692210	122712003	258	rs73419720	rs79529347	rs143536384	0.0039671	19	30.7629	0.0433682
ENSG00000168140	16	4421849	4433539	284	rs3888627	rs59900057	rs62039177	0.000695368	30	47.2357	0.0434138
ENSG00000109472	4	166282346	166419699	896	rs28678592	rs76158017	rs17046389	0.000120473	28	27.6501	0.0434944
ENSG00000103489	16	17195626	17564817	1369	rs116883306	rs117148529	rs72774092	0.000390918	79	99.4568	0.043502
ENSG00000178397	7	6369042	6388612	519	rs148926236	rs35761891	rs74302802	0.000455107	30	41.7623	0.0436084
ENSG00000180035	16	30389427	30411429	136	rs8051096	rs117106225	rs62056316	0.000595264	26	39.9486	0.0436198
ENSG00000174327	17	6939334	6943436	325	rs6502998	rs72837628	rs11654772	0.000546845	26	25.3871	0.0436327
ENSG00000226288	11	4602973	4614570	542	rs2709170	rs6578509	rs148549025	0.000615933	20	26.8113	0.043638
ENSG00000272410	3	10291056	10327480	410	rs696319	rs26799	rs242722	0.00029928	22	26.3039	0.0436537
ENSG00000126214	14	104028233	104180586	560	rs11848796	rs2368559	rs78160995	0.000581674	25	33.1655	0.0437147
ENSG00000132424	6	99845505	99873207	334	rs9376100	rs71564272	rs6904927	0.00513844	15	17.0989	0.043721
ENSG00000160870	7	99302659	99332819	180	rs10227637	rs11773597	rs2040992	0.0082522	21	33.6264	0.043807
ENSG00000163344	1	154897216	154909195	170	rs72702209	rs144926241	rs183051150	0.0031628	16	29.0432	0.0438583
ENSG00000186086	1	108992904	109014542	130	rs1819753	rs180945444	rs13374032	0.00603529	8	11.8275	0.043886
ENSG00000151470	4	130014472	130037795	285	rs1450727	rs139100380	rs34044129	0.000217272	12	19.1341	0.0438895
ENSG00000186281	2	96687694	96705199	77	rs10874458	rs2692938	rs78752116	0.00143533	13	24.6209	0.0439029
ENSG00000119953	10	112050488	112064696	311	rs11195042	rs118105004	rs928929	0.0120478	17	30.3359	0.0439385
ENSG00000156103	8	89044239	89340254	878	rs149366167	rs58337229	rs117405277	0.000623878	43	62.9579	0.0439768
ENSG00000276293	17	36921944	36956379	298	rs9892493	rs1239176	rs2019203	0.00126181	26	35.9463	0.0440171
ENSG00000114439	3	107241783	107530186	764	rs149421897	rs17813802	rs62261974	0.00134557	33	38.5699	0.0440179
ENSG00000289027	7	91741490	91875238	304	rs10236397	rs10953069	rs139165115	0.0139507	20	34.4048	0.0441429
ENSG00000136866	9	115800657	115819039	279	rs12236337	rs2009977	rs10981593	0.00321882	31	43.9061	0.0441667
ENSG00000130529	19	49660998	49715093	476	rs1058882	rs117372956	rs352823	9.09432e-05	32	47.8023	0.0441741
ENSG00000008283	17	61509665	61523715	151	rs4968643	rs138802176	rs75132167	0.0052223	22	35.2094	0.044176
ENSG00000196453	7	149128454	149158153	282	rs78550989	rs72611592	rs143683179	0.000418319	32	38.4673	0.0441782
ENSG00000130772	1	28655513	28662476	245	rs17357180	rs10902700	rs12064920	0.000570202	13	16.4712	0.0441888
ENSG00000073050	19	44047463	44084625	342	rs146922948	rs4803646	rs73043696	0.00206323	17	30.2037	0.0443136
ENSG00000086205	11	49166644	49230190	551	rs11040253	rs149052103	rs192204026	0.00324602	7	9.65237	0.0443425
ENSG00000163251	2	208627322	208634630	225	rs62189188	rs13034375	rs7567627	0.0079404	21	35.3922	0.0443466
ENSG00000169047	2	227596028	227664536	382	rs35376309	rs16822756	rs138727684	0.00118065	42	57.9275	0.0443807
ENSG00000100393	22	41488596	41576081	369	rs4821990	rs139478	rs5751039	0.00852431	18	24.4499	0.044466
ENSG00000166446	16	80631804	80838495	1044	rs7190759	rs7185599	rs2580322	0.000635903	51	43.2589	0.0445239
ENSG00000153266	3	62355356	62359999	160	rs9860375	rs73102552	rs17066359	0.00101881	42	61.1411	0.0446119
ENSG00000104371	8	42231581	42234747	196	rs117711940	rs72643207	rs7386692	0.000818279	14	25.2181	0.0446613
ENSG00000196387	12	133657060	133684112	145	rs2455443	rs117473141	rs7133691	0.000640097	10	17.2661	0.0448052
ENSG00000103507	16	31117428	31124112	143	rs11642003	rs13336592	rs79030220	0.00298735	16	19.7546	0.0448294
ENSG00000186645	7	76651623	76661678	56	rs1055098	rs117351923	rs111703301	0.00244104	11	21.3028	0.0448488
ENSG00000204138	1	28696093	28826876	576	rs116289858	rs115670220	rs148408850	0.00399421	11	13.4012	0.0448498
ENSG00000080644	15	78885394	78913637	283	rs11858230	rs180767693	rs138717458	0.00454054	19	32.7658	0.0448524
ENSG00000134853	4	55095447	55164412	406	rs10013880	rs12503301	rs2162136	0.00165717	28	35.8668	0.0448731
ENSG00000163898	3	185224050	185270376	308	rs4687366	rs1464579	rs62290256	0.00159188	15	24.1078	0.044888
ENSG00000139428	12	109991520	110011385	413	rs7139074	rs11615462	rs2241208	0.00207349	13	16.7499	0.0448899
ENSG00000148288	9	136028335	136039320	356	rs686346	rs76782059	rs11244030	0.000530971	33	49.7985	0.0449404
ENSG00000172890	11	71164155	71235153	618	rs2511280	rs4269942	rs4457774	0.000837624	15	26.4644	0.0449843
ENSG00000166889	11	59404189	59436510	189	rs550822	rs477729	rs184315989	0.00639268	15	23.601	0.045016
ENSG00000114656	3	128628709	128721533	520	rs73207985	rs73212406	rs35076317	0.00124406	18	21.8834	0.045088
ENSG00000086570	5	150883653	150970892	592	rs78376727	rs4958479	rs148219952	0.00344292	40	58.6006	0.0451433
ENSG00000154027	1	77747704	78025651	1176	rs1721161	rs12026939	rs6658302	0.000916702	35	52.5108	0.0451597
ENSG00000164402	5	132086511	132142933	244	rs72799409	rs113848378	rs192272570	9.01525e-05	23	29.1697	0.0451974
ENSG00000028839	6	134273308	134311570	305	rs9493756	rs9389134	rs71576339	0.00171058	29	45.6598	0.0452209
ENSG00000123485	2	234742062	234763212	450	rs7583811	rs17864738	rs115681707	0.00300442	32	49.3067	0.0452529
ENSG00000083807	19	58990879	59023780	242	rs117235182	rs73562704	rs11486499	0.000939723	22	32.0748	0.0452576
ENSG00000018408	3	149235022	149454501	1150	rs149352870	rs144341622	rs7647153	0.000122926	49	66.4668	0.0453607
ENSG00000145283	4	87744621	87770537	284	rs11097120	rs62305644	rs141651590	0.00814193	9	18.8771	0.0453672
ENSG00000136381	15	78729773	78793795	386	rs10152251	rs1979908	rs144613688	0.00127791	23	35.3759	0.0454535
ENSG00000158966	1	64935812	65158741	713	rs147282262	rs17097146	rs35512961	0.00211517	61	80.8177	0.0454786
ENSG00000175582	11	73386683	73472182	508	rs148375982	rs145794572	rs57953876	0.00120028	15	21.3171	0.0455561
ENSG00000136044	12	105567075	105629981	483	rs12307372	rs12582382	rs1196792	0.00240643	13	22.6804	0.0455995
ENSG00000158062	1	26607819	26644854	445	rs114304327	rs10794532	rs3795686	0.000494554	9	14.8136	0.0457132
ENSG00000110344	11	118230315	118269926	231	rs12793150	rs528056	rs4938507	0.000388295	24	30.6517	0.045746
ENSG00000269113	1	48226200	48463057	810	rs12565850	rs12040714	rs12040714	0.00148822	38	38.3898	0.0457576
ENSG00000044090	6	43005355	43021681	259	rs1969759	rs3805935	rs111434496	0.00640829	18	24.4333	0.045774
ENSG00000204671	12	122656576	122658768	290	rs28478366	rs10846470	rs189384754	0.00441204	17	28.1109	0.0457999
ENSG00000162639	1	109190912	109204148	144	rs115088589	rs61797272	rs114203759	0.00227215	21	34.7162	0.0458356
ENSG00000259024	17	15339338	15466875	545	rs9899494	rs147665877	rs56707350	0.000742433	35	41.6807	0.0458986
ENSG00000169330	15	79724678	79764646	425	rs28491008	rs6495413	rs149553424	0.00223269	21	35.3199	0.0460494
ENSG00000123268	12	51157493	51214945	300	rs2700486	rs1096032	rs140223738	0.000779902	14	26.1755	0.0460631
ENSG00000138777	4	106290234	106395224	675	rs2647231	rs114721133	rs77145918	0.000129945	12	19.8034	0.046151
ENSG00000198924	10	115594484	115614142	219	rs7919482	rs4345919	rs4918870	0.000482292	28	30.2932	0.0463924
ENSG00000011114	14	93703896	93799438	543	rs10135777	rs79280488	rs35814927	0.00356931	18	29.8588	0.0464138
ENSG00000198951	22	42454338	42466846	226	rs133321	rs111988926	rs45441993	0.00128902	12	14.8873	0.0465517
ENSG00000165917	11	47459315	47470695	203	rs12422023	rs72907957	rs144929883	0.00140015	11	21.7856	0.0465652
ENSG00000115353	2	75273590	75426646	724	rs923275	rs62148993	rs17563917	0.00348959	48	67.5043	0.046645
ENSG00000154342	1	228194699	228248972	279	rs75748010	rs61825156	rs72756204	0.00193491	19	22.6083	0.0466576
ENSG00000239388	3	57302370	57326713	221	rs145694856	rs58418917	rs187140289	0.001283	11	21.4487	0.0466894
ENSG00000100483	14	50575350	50583318	286	rs8007035	rs150206345	rs11157723	0.00171331	14	22.4056	0.0467094
ENSG00000156097	1	110082494	110091028	198	rs79332569	rs505303	rs61681146	0.00159868	21	34.0325	0.0468319
ENSG00000144468	2	227700297	227863931	546	rs141103364	rs3769645	rs71431018	0.001368	23	35.5662	0.0468596
ENSG00000025434	11	47269851	47290584	256	rs144009148	rs117441822	rs74961003	0.00401402	12	16.3576	0.0468696
ENSG00000197122	20	35973088	36034453	395	rs80055614	rs56037182	rs1885259	0.000380655	43	60.5635	0.0468971
ENSG00000049089	1	40766161	40783485	282	rs6675059	rs3013460	rs149084861	0.000392648	26	38.3879	0.0469286
ENSG00000178522	4	71457973	71473005	384	rs28397126	rs17734487	rs12640848	0.000803169	21	28.1952	0.0470555
ENSG00000185761	19	1505021	1513603	338	rs185747974	rs142648935	rs189471630	0.00287552	51	71.7509	0.0471052
ENSG00000112473	6	33168222	33172216	344	rs141556022	rs462618	rs55880953	0.00276839	17	19.7359	0.0471179
ENSG00000181220	7	149169787	149194908	208	rs10248356	rs72611594	rs6957198	0.000637447	23	26.3573	0.0471982
ENSG00000137098	9	35808042	35812269	167	rs10814275	rs77714661	rs146309385	0.00344449	15	27.7578	0.0472891
ENSG00000145506	5	1008917	1039058	357	rs184463362	rs4074564	rs35779325	0.000113115	39	36.9274	0.0472949
ENSG00000170962	11	103777917	104035107	1068	rs116907823	rs11530789	rs10895594	0.00102956	43	59.7602	0.0472967
ENSG00000089050	20	18467184	18477869	367	rs61469596	rs117499479	rs45467001	0.000991805	16	25.6223	0.0473425
ENSG00000141447	18	21742009	21977844	823	rs1565082	rs677213	rs4800564	0.000304182	55	76.5374	0.0473707
ENSG00000288564	6	43018804	43025923	228	rs9462862	rs113156637	rs111434496	0.00640829	19	28.3519	0.0473935
ENSG00000165682	12	10138241	10166023	469	rs17204944	rs11831360	rs1979592	0.000794359	24	36.5434	0.0475724
ENSG00000161973	17	8633253	8648537	404	rs1465650	rs8064587	rs12937550	0.000488527	22	26.2332	0.0476846
ENSG00000198874	7	66460160	66704501	1336	rs10250124	rs185607365	rs12532160	0.000839494	19	32.3232	0.0477073
ENSG00000265107	1	147228332	147245466	383	rs147141056	rs1353429	rs12023381	0.000967662	21	25.2726	0.0478371
ENSG00000063322	19	39881943	39891281	266	rs62119676	rs12609112	rs143465684	0.00913617	19	30.8237	0.0478422
ENSG00000116903	1	231468499	231473598	247	rs117024294	rs2808591	rs73116400	0.00227157	13	21.4659	0.0478822
ENSG00000175216	11	46764598	46867859	299	rs72912177	rs118009068	rs72897663	0.00634323	17	29.494	0.0479337
ENSG00000140157	15	23003706	23034424	503	rs62011568	rs11635703	rs66901244	0.000839936	46	64.9492	0.0479774
ENSG00000144668	3	37493606	37864998	1127	rs6772967	rs9877943	rs117532624	0.000197637	61	84.3038	0.0480515
ENSG00000073282	3	189349178	189615065	1403	rs77011608	rs7641791	rs9849804	0.00143167	64	84.3938	0.0480525
ENSG00000116035	2	71127706	71192503	518	rs7565578	rs148598727	rs4852717	0.00450259	36	53.3351	0.048099
ENSG00000180592	10	21802404	21815297	138	rs72794816	rs61850044	rs10828247	0.00489598	19	21.6981	0.048116
ENSG00000140107	14	100789676	100796758	253	rs117095210	rs141442611	rs732898	0.00198878	21	32.9255	0.0481281
ENSG00000111602	12	56810147	56843210	209	rs191767870	rs2657910	rs11171864	0.000393168	26	40.1891	0.0481463
ENSG00000106631	7	44178463	44180931	269	rs6979833	rs74897641	rs145391098	0.00184055	29	42.686	0.048193
ENSG00000170044	3	101818088	102198685	1121	rs34677806	rs1284786	rs78745581	0.00451554	43	61.8714	0.0482846
ENSG00000158717	16	88762907	88772816	506	rs4673	rs9932392	rs7205989	0.000567834	40	52.9993	0.0482909
ENSG00000044459	9	17134980	17503921	1497	rs10810713	rs1555425	rs78165557	9.93658e-05	26	38.2979	0.0483009
ENSG00000111653	12	6759467	6772308	160	rs12816349	rs56694281	rs113737586	9.48899e-05	24	24.4524	0.0483153
ENSG00000254536	10	135193521	135233775	466	rs79947819	rs2771207	rs12251494	0.000101954	30	41.2058	0.0483417
ENSG00000141349	17	42147988	42159519	189	rs228786	rs56215655	rs146088071	0.000652153	20	27.8227	0.0483689
ENSG00000136371	15	80125927	80189721	606	rs111708277	rs71409263	rs72736554	0.00542146	19	32.5756	0.0483706
ENSG00000285953	7	91774037	91875257	254	rs77378027	rs721015	rs139165115	0.0139507	19	32.732	0.0483944
ENSG00000204052	6	43474707	43478424	182	rs12183668	rs7741841	rs3757264	0.000124245	17	28.8945	0.0484046
ENSG00000155366	1	113243749	113250056	197	rs184353976	rs6675379	rs12122855	0.00120592	23	36.4964	0.0485026
ENSG00000133265	19	55773591	55791749	318	rs11669330	rs4806664	rs73053177	0.0010694	33	37.5667	0.048595
ENSG00000132514	17	6977856	6983626	386	rs9902924	rs1838157	rs11654772	0.000546845	30	28.7672	0.0486075
ENSG00000239282	22	30681106	30685611	179	rs117863372	rs11089445	rs76579485	0.00183023	23	36.8483	0.048635
ENSG00000134574	11	47236016	47260768	254	rs1055447	rs75994385	rs140209019	0.00129417	17	22.7469	0.0486456
ENSG00000169635	22	21771660	21805752	28	rs5753238	rs434916	rs41282591	0.0298498	9	18.4567	0.0486645
ENSG00000138316	10	72432262	72522197	884	rs72813240	rs12780565	rs79367840	0.00442429	36	54.6249	0.0487364
ENSG00000124155	20	44044724	44085574	362	rs78852634	rs909878	rs111786851	0.00059553	25	39.9518	0.0487539
ENSG00000161647	17	41878167	41910538	233	rs851060	rs124719	rs117541917	0.000584204	16	26.2639	0.0487588
ENSG00000163207	1	152881022	152884362	159	rs76129151	rs6587715	rs150195631	0.00166382	16	28.4291	0.048793
ENSG00000115423	2	84743579	85046713	915	rs4387804	rs1000919	rs79969738	3.84989e-05	26	40.067	0.0488409
ENSG00000188334	19	48471303	48495427	414	rs28497801	rs74807006	rs12975551	0.00277808	30	33.867	0.0488881
ENSG00000130699	20	60528525	60640937	605	rs73145179	rs6142956	rs7270121	0.000358922	36	43.7248	0.0489285
ENSG00000197454	1	248176962	248187578	255	rs141787423	rs7535770	rs35528888	0.00179824	22	35.0533	0.0489426
ENSG00000006377	7	96634865	96640352	179	rs73232632	rs77221000	rs1207740	0.000357288	28	29.4096	0.0489558
ENSG00000186625	6	149916009	149970108	233	rs9404042	rs4354168	rs117647308	0.003602	17	24.4013	0.0489996
ENSG00000188523	9	135285430	135448706	697	rs10217641	rs385304	rs77941965	0.000461339	59	73.5486	0.0490454
ENSG00000230301	3	97982096	97984200	617	rs2088408	rs62267362	rs146294963	0.0028371	7	13.8981	0.0490867
ENSG00000162961	2	32092878	32264874	462	rs34514981	rs469305	rs36014814	0.00111087	23	23.4256	0.0491791
ENSG00000105173	19	30302898	30315219	300	rs4805475	rs62104509	rs6509737	0.00139183	23	25.8397	0.0491806
ENSG00000133985	14	71108633	71142083	458	rs17108252	rs117700841	rs56311777	0.000977677	41	59.6856	0.0492018
ENSG00000077942	22	45898118	45997015	736	rs77469532	rs5765566	rs79736617	0.000906207	62	76.1174	0.049231
ENSG00000186350	9	137208944	137332431	774	rs117697545	rs9409936	rs10745399	0.000645431	52	70.7691	0.0492783
ENSG00000198914	2	105469745	105475032	173	rs1971202	rs148265716	rs11124005	0.0038204	19	30.1893	0.0492872
ENSG00000163357	1	155006300	155023406	170	rs6696397	rs12039316	rs141845046	0.00932587	28	44.2848	0.049315
ENSG00000110514	11	47290712	47351582	381	rs11039134	rs11601603	rs74961003	0.00401402	18	29.9178	0.0493637
ENSG00000186174	11	118764584	118796635	313	rs116872113	rs4938604	rs598207	0.000969475	30	29.6071	0.0493678
ENSG00000163508	3	27757440	27764202	359	rs7648313	rs148677807	rs6762206	0.00197515	15	25.1829	0.0493947
ENSG00000154767	3	14186647	14220121	312	rs115200527	rs9855294	rs2733531	0.00414565	27	32.5703	0.0494832
ENSG00000008277	7	87563458	87832204	568	rs10225955	rs43125	rs1158948	0.00390382	34	51.3608	0.0494837
ENSG00000197312	1	15943953	15995539	439	rs61750326	rs10927841	rs3795762	0.000996789	13	20.8897	0.0495219
ENSG00000105507	19	48532640	48547336	559	rs12608844	rs10426064	rs12975551	0.00277808	38	44.9796	0.0496274
ENSG00000089091	20	18364011	18447925	584	rs141052088	rs6136397	rs17734471	0.00153994	21	30.8715	0.0496693
ENSG00000148702	10	115310596	115349361	479	rs911696	rs3121463	rs11196391	0.00341204	31	47.1582	0.0496821
ENSG00000189143	7	73213872	73247020	253	rs76684016	rs1114097	rs11769537	0.000697426	17	27.0124	0.0498691
ENSG00000145882	5	148737600	148749216	296	rs34960718	rs353303	rs62380285	0.0026097	30	45.9316	0.0498932
ENSG00000150261	11	56113515	56114474	388	rs148109710	rs7126993	rs4619163	0.0141186	9	18.8013	0.0499166
ENSG00000100288	22	51017388	51039884	550	rs74624637	rs35205773	rs78222150	0.000689512	27	38.4487	0.0499309
ENSG00000058063	3	182511291	182639417	458	rs138681515	rs2055762	rs138257942	0.000402455	19	25.7565	0.0499593
ENSG00000148688	10	92631709	92668310	406	rs72634995	rs10881870	rs72810833	0.000222482	23	29.2223	0.0499665
ENSG00000198001	12	44152747	44192110	370	rs11531289	rs148701299	rs7979691	0.00058902	19	30.6809	0.0499703
ENSG00000123200	13	46528600	46626894	492	rs73179247	rs17067700	rs73179258	0.00491516	19	31.93	0.0499783
ENSG00000135540	6	138743180	139013708	1048	rs76266817	rs77277107	rs144532139	0.000568484	55	67.2117	0.0499989

## Sheet: 4
probeID	ProbeChr	Gene	Probe_bp	topSNP	topSNP_chr	topSNP_bp	A1	A2	Freq	b_GWAS	se_GWAS	p_GWAS	b_eQTL	se_eQTL	p_eQTL	b_SMR	se_SMR	p_SMR	p_HEIDI	nsnp_HEIDI
ENSG00000188976	1	ENSG00000188976	887136	rs7417106	1	911595	A	G	0.212724	-0.081177	0.0393638	0.0391862	-0.247736	0.0175934	4.95608e-45	0.327676	0.160589	0.0413045	0.280605	20
ENSG00000227372	1	ENSG00000227372	3658224	rs72637004	1	3661249	G	A	0.319085	0.0686684	0.0345471	0.0468473	0.233216	0.00955882	1.79594e-131	0.294441	0.148624	0.0475785	0.798347	20
ENSG00000269925	1	ENSG00000269925	7836639	rs11121022	1	7836659	C	A	0.394632	0.0783257	0.0314364	0.0127182	-0.16649	0.0191716	3.81421e-18	-0.470452	0.196436	0.016623	0.373494	20
ENSG00000054523	1	ENSG00000054523	10356262	rs11121529	1	10271688	G	C	0.11332	0.0969596	0.0488656	0.0472323	0.955926	0.0106268	0	0.10143	0.051131	0.0472861	0.522645	20
ENSG00000242349	1	ENSG00000242349	11904605	rs198361	1	11905633	C	T	0.120278	-0.15841	0.0438034	0.000298747	-0.721444	0.0186961	0	0.219573	0.0609823	0.000317476	0.101064	20
ENSG00000175206	1	ENSG00000175206	11907084	rs198411	1	11900385	T	C	0.114314	-0.179122	0.0450594	7.03098e-05	0.289773	0.0131338	7.13544e-108	-0.618144	0.158002	9.14438e-05	0.0248469	20
ENSG00000171729	1	ENSG00000171729	15513002	rs72640763	1	15468778	C	A	0.176938	-0.120438	0.0434402	0.00556281	0.90226	0.00976439	0	-0.133485	0.0481677	0.00558416	0.0547024	20
ENSG00000237301	1	ENSG00000237301	15921376	rs3980014	1	15875914	C	T	0.470179	-0.0830923	0.0313438	0.00802553	-0.377778	0.0216979	6.83221e-68	0.21995	0.0839251	0.00877267	0.296532	20
ENSG00000116786	1	ENSG00000116786	16036045	rs12564900	1	16009856	A	G	0.374751	-0.0941532	0.0324434	0.00370695	-0.207598	0.00827558	7.14193e-139	0.453537	0.157322	0.00394093	0.741751	20
ENSG00000237938	1	ENSG00000237938	16056302	rs10927840	1	16045250	G	A	0.243539	0.0767277	0.0362134	0.0341101	-0.310724	0.0222142	1.85573e-44	-0.246932	0.117875	0.0361825	0.137764	20
ENSG00000162461	1	ENSG00000162461	16065395	rs35352784	1	16061966	A	G	0.210736	0.0930703	0.0372933	0.0125734	-0.49595	0.00920702	0	-0.187661	0.0752764	0.0126685	0.252971	20
ENSG00000169991	1	ENSG00000169991	19256977	rs11516518	1	19275077	A	G	0.449304	-0.0678545	0.0316812	0.0322102	-0.297444	0.00969725	1.30454e-206	0.228126	0.106771	0.0326314	0.710314	20
ENSG00000040487	1	ENSG00000040487	19647307	rs214313	1	19648390	G	A	0.305169	0.0689084	0.0341131	0.0433836	-0.146239	0.00871391	3.294e-63	-0.471205	0.234954	0.0449072	0.28128	20
ENSG00000162551	1	ENSG00000162551	21870381	rs1256331	1	21895008	T	C	0.250497	0.0769748	0.036372	0.0343177	0.13329	0.00958326	5.61678e-44	0.5775	0.27602	0.0364173	0.278375	20
ENSG00000142798	1	ENSG00000142798	22206264	rs11587857	1	22260308	C	T	0.230616	0.10299	0.0366418	0.00494323	0.392613	0.0167367	1.09019e-121	0.262318	0.0939957	0.00525862	0.451233	20
ENSG00000011007	1	ENSG00000011007	24079097	rs658387	1	24043445	A	G	0.368787	0.0747823	0.0317361	0.0184542	-0.458623	0.00775664	0	-0.163058	0.0692537	0.0185473	0.828715	20
ENSG00000001461	1	ENSG00000001461	24770875	rs2206348	1	24754268	G	A	0.237575	-0.0753694	0.0365483	0.0391902	0.251792	0.00916678	4.24677e-166	-0.299332	0.145561	0.0397442	0.321245	20
ENSG00000233755	1	ENSG00000233755	25404904	rs311450	1	25391604	T	C	0.292247	0.0718874	0.0338678	0.0337887	0.296233	0.0227224	7.53656e-39	0.242672	0.115834	0.0361711	0.99647	20
ENSG00000142675	1	ENSG00000142675	26510135	rs2232648	1	26496455	T	C	0.319085	0.0873815	0.0333409	0.00877104	0.132289	0.00856748	8.70135e-54	0.660536	0.255636	0.00976915	0.260287	20
ENSG00000176092	1	ENSG00000176092	26664485	rs11582416	1	26677721	T	C	0.280318	0.102585	0.0340877	0.00261732	0.106775	0.0088432	1.4456e-33	0.960761	0.329017	0.00349918	0.663947	20
ENSG00000090273	1	ENSG00000090273	27250041	rs140439223	1	27231508	G	A	0.0576541	-0.133055	0.0600039	0.0265931	-0.157831	0.0158762	2.74939e-23	0.843021	0.38952	0.0304448	0.840762	20
ENSG00000215902	1	ENSG00000215902	28527082	rs1049504	1	28527011	G	A	0.362823	0.0752029	0.0324714	0.0205596	-0.138757	0.0225108	7.09299e-10	-0.541977	0.24999	0.0301588	0.378149	20
ENSG00000126698	1	ENSG00000126698	28543302	rs489207	1	28559820	C	T	0.287276	0.0953358	0.0342697	0.00540366	-0.264029	0.0144041	4.75146e-75	-0.36108	0.131281	0.00595162	0.423236	20
ENSG00000130770	1	ENSG00000130770	28568018	rs479572	1	28562252	G	C	0.286282	0.0959367	0.034279	0.00513082	-0.282633	0.00867729	1.03573e-232	-0.339439	0.121731	0.00529643	0.62736	20
ENSG00000204138	1	ENSG00000204138	28761497	rs6657880	1	28696890	A	C	0.346918	0.0826227	0.0338062	0.014525	-0.257667	0.00942316	1.27267e-164	-0.320657	0.131724	0.0149204	0.771645	20
ENSG00000197989	1	ENSG00000197989	28907272	rs12137993	1	28853859	G	C	0.306163	0.0699685	0.0343858	0.04187	-0.216993	0.0116965	7.85736e-77	-0.322446	0.159415	0.0431061	0.196758	20
ENSG00000134684	1	ENSG00000134684	33262297	rs1085228	1	33268988	C	A	0.319085	0.109677	0.0342184	0.00134972	-0.088844	0.00848525	1.18141e-25	-1.23448	0.402794	0.0021781	0.0398389	20
ENSG00000116497	1	ENSG00000116497	33303422	rs6677618	1	33281117	T	C	0.299205	0.102587	0.0350456	0.00341982	-0.349018	0.00835787	0	-0.29393	0.100658	0.00349945	0.018771	20
ENSG00000160097	1	ENSG00000160097	33332976	rs4951788	1	33289388	A	G	0.40159	0.106468	0.0319724	0.000868467	-0.0640476	0.00821144	6.20047e-15	-1.66233	0.542789	0.0021945	0.0555007	18
ENSG00000116898	1	ENSG00000116898	36925678	rs2275475	1	36926946	G	T	0.0904573	0.105662	0.0523149	0.0434124	0.230559	0.0133068	2.9737e-67	0.458283	0.228441	0.0448417	0.302657	20
ENSG00000116922	1	ENSG00000116922	38152578	rs3762354	1	38157604	A	C	0.173956	0.0977328	0.0410684	0.017324	0.288826	0.00986148	1.46171e-188	0.338379	0.142659	0.0176949	0.934321	20
ENSG00000134690	1	ENSG00000134690	38166740	rs768659	1	38162707	C	A	0.175944	0.0964064	0.0410484	0.0188441	-0.122561	0.00991694	4.36635e-35	-0.786596	0.340915	0.0210377	0.232967	18
ENSG00000174574	1	ENSG00000174574	39464313	rs11205569	1	39487282	C	T	0.141153	0.0977083	0.0491264	0.0467107	-0.200409	0.0108284	1.7931e-76	-0.487546	0.246543	0.047982	0.318592	20
ENSG00000261798	1	ENSG00000261798	40255245	rs11206896	1	40264082	C	T	0.0367793	0.215894	0.101346	0.0331497	-0.457555	0.0676616	1.3572e-11	-0.471843	0.232225	0.0421703	0.975714	10
ENSG00000164002	1	ENSG00000164002	40978320	rs6699445	1	40989620	T	C	0.191849	0.116173	0.0414078	0.00502245	0.223068	0.0110086	2.72821e-91	0.520797	0.187399	0.00545134	0.247511	20
ENSG00000237899	1	ENSG00000237899	41144010	rs12409109	1	41192888	T	G	0.213718	0.10767	0.0378304	0.00442552	-0.404353	0.026678	6.83173e-52	-0.266277	0.095193	0.00515424	0.19255	20
ENSG00000164011	1	ENSG00000164011	43315214	rs11210729	1	43306128	A	G	0.144135	-0.101539	0.0447495	0.0232649	-0.0763064	0.0115402	3.7865e-11	1.33068	0.620014	0.0318568	0.522982	20
ENSG00000187147	1	ENSG00000187147	44994131	rs112104879	1	45134059	T	C	0.137177	-0.0850494	0.0427539	0.0466704	-0.133782	0.0114297	1.2044e-31	0.63573	0.32416	0.0498607	0.6992	20
ENSG00000085999	1	ENSG00000085999	46728752	rs6662982	1	46877180	A	G	0.285288	-0.0725168	0.033754	0.0316828	-0.0537928	0.00864308	4.8526e-10	1.34808	0.663815	0.042275	0.205003	20
ENSG00000162373	1	ENSG00000162373	49217918	rs7529802	1	49229985	G	A	0.0775348	-0.132813	0.0659796	0.0441204	-0.223037	0.0145301	3.54188e-53	0.595476	0.298356	0.0459494	0.636432	20
ENSG00000174348	1	ENSG00000174348	53539514	rs12240252	1	53593163	A	G	0.22664	0.0803995	0.0388947	0.038724	0.228977	0.00970297	3.98384e-123	0.351125	0.170514	0.0394729	0.263635	20
ENSG00000237611	1	ENSG00000237611	54565769	rs6672905	1	54563239	T	A	0.355865	0.0700294	0.0328472	0.0330088	0.150828	0.0220883	8.5867e-12	0.4643	0.228147	0.0418419	0.487957	20
ENSG00000162396	1	ENSG00000162396	55226379	rs1180943	1	55230463	C	G	0.427435	-0.0665413	0.0312639	0.033306	0.283906	0.00787278	9.04283e-285	-0.234378	0.110312	0.0336135	0.789167	20
ENSG00000162402	1	ENSG00000162402	55606535	rs17111584	1	55546696	C	T	0.0308151	0.193857	0.0778843	0.0128092	-0.355626	0.0193842	3.54021e-75	-0.545114	0.221013	0.0136465	0.752441	20
ENSG00000162599	1	ENSG00000162599	61629698	rs10889245	1	62103029	G	A	0.27336	-0.0980274	0.0366676	0.00750852	-0.0906614	0.00910895	2.4469e-23	1.08125	0.418781	0.0098261	0.560929	20
ENSG00000162604	1	ENSG00000162604	62168907	rs17312971	1	62189541	C	T	0.241551	-0.0808955	0.0371761	0.0295546	0.430926	0.00922386	0	-0.187725	0.0863637	0.0297312	0.777041	20
ENSG00000185483	1	ENSG00000185483	64443437	rs641335	1	64300985	G	A	0.210736	0.105014	0.0377802	0.00544244	0.0728106	0.00997788	2.9382e-13	1.44229	0.555253	0.00938934	0.532438	16
ENSG00000132485	1	ENSG00000132485	71537977	rs2817869	1	71522404	C	T	0.44831	-0.0769958	0.0313175	0.0139496	0.0739094	0.00797244	1.85099e-20	-1.04176	0.438375	0.017482	0.583094	20
ENSG00000117151	1	ENSG00000117151	85029483	rs17112191	1	85061379	G	T	0.0894632	0.109306	0.0525298	0.037448	-0.433582	0.0129222	8.03167e-247	-0.252101	0.121386	0.0378148	0.296429	20
ENSG00000197147	1	ENSG00000197147	90026909	rs4658280	1	90022971	C	G	0.464215	0.0699945	0.0310654	0.0242507	0.791101	0.0066315	0	0.0884773	0.0392755	0.024276	0.0479131	20
ENSG00000122484	1	ENSG00000122484	92809126	rs34090353	1	92823698	C	G	0.342942	0.117932	0.0323501	0.000266889	0.204703	0.00823356	1.91802e-136	0.576112	0.159724	0.000309858	0.860168	20
ENSG00000172339	1	ENSG00000172339	95493399	rs60555923	1	95508584	C	A	0.0407555	0.171744	0.0806707	0.0332586	-0.138811	0.0216311	1.388e-10	-1.23725	0.612302	0.043316	0.669261	20
ENSG00000152078	1	ENSG00000152078	95623028	rs34790705	1	95604370	C	G	0.0795229	-0.147945	0.0566981	0.0090716	0.188587	0.0140768	6.29571e-41	-0.784492	0.306297	0.0104307	0.0236646	20
ENSG00000122481	1	ENSG00000122481	95706246	rs12748218	1	95666013	A	G	0.209742	0.0961116	0.0378079	0.0110187	-0.335808	0.00930749	4.78978e-285	-0.28621	0.112867	0.0112185	0.77655	20
ENSG00000228852	1	ENSG00000228852	95719195	rs2147587	1	95714884	G	A	0.127237	-0.0977086	0.0464935	0.0355923	0.382462	0.0301445	6.92764e-37	-0.255473	0.12322	0.0381438	0.0557724	20
ENSG00000224616	1	ENSG00000224616	100730620	rs10875283	1	100728920	C	T	0.128231	0.0995042	0.0439211	0.0234808	-0.266463	0.027419	2.52201e-22	-0.373426	0.16925	0.0273588	0.625761	20
ENSG00000134243	1	ENSG00000134243	109896382	rs657420	1	109826136	C	T	0.466203	-0.0637622	0.0316085	0.0436695	0.0828186	0.00809075	1.36491e-24	-0.769902	0.389	0.0477954	0.0190471	20
ENSG00000162650	1	ENSG00000162650	110030763	rs7536292	1	109894693	C	T	0.173956	0.0927461	0.0405793	0.0222805	0.151891	0.0152559	2.3695e-23	0.610611	0.27411	0.0259065	0.268444	20
ENSG00000065135	1	ENSG00000065135	110114104	rs3525	1	110136846	A	T	0.16998	0.0961237	0.0405925	0.0178838	-0.639824	0.00947388	0	-0.150234	0.0634822	0.0179543	0.407876	20
ENSG00000213366	1	ENSG00000213366	110231408	rs687643	1	110212534	C	T	0.494036	0.0682308	0.0313112	0.0293228	-0.375195	0.0090028	0	-0.181854	0.083567	0.0295443	0.342568	20
ENSG00000134201	1	ENSG00000134201	110257882	rs3754446	1	110253241	C	A	0.336978	0.0801219	0.0329903	0.0151551	-0.252425	0.00979774	2.26964e-146	-0.317409	0.131273	0.015609	0.347935	20
ENSG00000184371	1	ENSG00000184371	110463239	rs115695318	1	110438765	T	A	0.0487078	-0.175452	0.0706002	0.0129495	-0.198466	0.0160603	4.43188e-35	0.884041	0.362851	0.0148352	0.333014	20
ENSG00000116489	1	ENSG00000116489	113188018	rs2932539	1	113215786	A	G	0.244533	0.0759553	0.0356005	0.0328799	0.0965549	0.0135148	9.03901e-13	0.786654	0.384797	0.0409204	0.616191	20
ENSG00000155380	1	ENSG00000155380	113477052	rs7169	1	113455099	G	A	0.437376	-0.0852175	0.0313121	0.00649767	0.125393	0.00807102	1.97342e-54	-0.679603	0.253514	0.00734619	0.670509	20
ENSG00000226419	1	ENSG00000226419	113521925	rs6670866	1	113428827	A	G	0.424453	-0.0758713	0.0315721	0.0162561	0.120109	0.0193619	5.5256e-10	-0.631685	0.281895	0.0250358	0.698881	14
ENSG00000236066	1	ENSG00000236066	113570276	rs6681552	1	113434265	G	A	0.449304	-0.0729292	0.0313415	0.0199694	0.100103	0.0175201	1.1061e-08	-0.728545	0.338063	0.0311574	0.753329	15
ENSG00000116874	1	ENSG00000116874	119628566	rs2148150	1	119572057	A	G	0.249503	-0.097084	0.0357816	0.00666295	0.643959	0.00873126	0	-0.150761	0.0556026	0.00669992	0.363271	20
ENSG00000186364	1	ENSG00000186364	145588288	rs9286836	1	145588536	C	T	0.363817	-0.0712099	0.0323822	0.0278749	0.220781	0.0121268	4.62529e-74	-0.322536	0.147737	0.029023	0.421959	20
ENSG00000121848	1	ENSG00000121848	145650848	rs12724816	1	145639324	T	G	0.358847	-0.0691806	0.0322572	0.0319806	0.144288	0.012249	4.97279e-32	-0.479462	0.227237	0.0348611	0.899686	20
ENSG00000203804	1	ENSG00000203804	150533724	rs4970966	1	150584103	T	G	0.241551	-0.102089	0.0375633	0.00657199	-0.0914482	0.010833	3.13021e-17	1.11636	0.431524	0.00968108	0.232048	20
ENSG00000143384	1	ENSG00000143384	150549549	rs4970966	1	150584103	T	G	0.241551	-0.102089	0.0375633	0.00657199	-0.220546	0.00971457	4.22282e-114	0.462892	0.171536	0.00696485	0.993099	20
ENSG00000143552	1	ENSG00000143552	154046376	rs114697636	1	154127549	G	C	0.0337972	-0.167054	0.0796242	0.0359028	2.05218	0.0498231	0	-0.081403	0.0388501	0.0361434	0.652914	20
ENSG00000228013	1	ENSG00000228013	154376922	rs75164063	1	154036161	A	G	0.0218688	-0.225481	0.0986145	0.0222256	-0.589294	0.0777187	3.3922e-14	0.382629	0.174786	0.028588	0.546189	13
ENSG00000158473	1	ENSG00000158473	158152211	rs4657080	1	158436299	T	C	0.380716	-0.0807848	0.0319966	0.0115767	0.0857344	0.00812603	5.04743e-26	-0.942267	0.383743	0.0140704	0.371788	20
ENSG00000158481	1	ENSG00000158481	158261498	rs6699757	1	158415517	C	T	0.460239	0.0828085	0.0311704	0.00789237	-0.114812	0.00795513	3.23619e-47	-0.721255	0.276053	0.00898185	0.0457437	18
ENSG00000158485	1	ENSG00000158485	158299531	rs6699757	1	158415517	C	T	0.460239	0.0828085	0.0311704	0.00789237	-0.192532	0.00790763	6.14652e-131	-0.430103	0.162858	0.00826702	0.10627	20
ENSG00000158488	1	ENSG00000158488	158325298	rs2188107	1	158396670	G	A	0.460239	0.083171	0.0311624	0.0076088	-0.256833	0.00787646	3.18997e-233	-0.323833	0.121739	0.00781273	0.157645	20
ENSG00000143147	1	ENSG00000143147	168080409	rs2902569	1	168117866	G	A	0.32505	-0.0867895	0.0341174	0.0109639	-0.0971096	0.00879632	2.45582e-28	0.893727	0.360535	0.0131792	0.631333	20
ENSG00000143185	1	ENSG00000143185	168511619	rs11580138	1	168527900	T	C	0.17992	0.0867682	0.0429012	0.0431235	-1.104	0.0201296	0	-0.0785944	0.0388862	0.0432655	0.312332	20
ENSG00000143184	1	ENSG00000143184	168548513	rs11580138	1	168527900	T	C	0.17992	0.0867682	0.0429012	0.0431235	0.536131	0.0106152	0	0.161841	0.0800841	0.0432909	0.33434	20
ENSG00000143153	1	ENSG00000143153	169088447	rs1358714	1	169079419	A	G	0.543738	0.0860666	0.0311789	0.00577296	-0.370492	0.00769563	0	-0.232303	0.0842937	0.00585345	0.428559	20
ENSG00000117560	1	ENSG00000117560	172632084	rs4916193	1	172684613	G	A	0.158052	-0.0865199	0.0431697	0.0450508	-0.199079	0.0106049	1.2702e-78	0.434602	0.21808	0.0462774	0.337995	20
ENSG00000203739	1	ENSG00000203739	173408716	rs7514556	1	173691271	A	G	0.271372	-0.0700451	0.0346557	0.0432617	-0.259082	0.0210869	1.0717e-34	0.270359	0.135561	0.0461118	0.782205	20
ENSG00000117593	1	ENSG00000117593	173810662	rs7530546	1	173783417	T	C	0.271372	-0.0697195	0.0346528	0.0442256	-0.167662	0.00887842	1.5385e-79	0.415834	0.207852	0.0454329	0.896938	20
ENSG00000075391	1	ENSG00000075391	178255754	rs316270	1	178164757	A	G	0.271372	-0.0763406	0.0357564	0.0327591	-0.0713727	0.0091904	8.10038e-15	1.06961	0.519569	0.0395284	0.592044	20
ENSG00000153029	1	ENSG00000153029	181017070	rs2331994	1	181023708	T	C	0.276342	-0.0786939	0.0349229	0.0242363	-0.270065	0.00884985	1.584e-204	0.291389	0.129665	0.0246244	0.533	20
ENSG00000232860	1	ENSG00000232860	183435704	rs2702181	1	183516985	A	T	0.373757	0.078131	0.032305	0.0155828	-0.144618	0.0225136	1.33091e-10	-0.540257	0.23869	0.0236094	0.991873	20
ENSG00000116698	1	ENSG00000116698	183504366	rs12122217	1	183545665	T	C	0.336978	0.0881266	0.033128	0.00780973	-0.658202	0.00775235	0	-0.13389	0.0503557	0.00784003	0.844236	20
ENSG00000118200	1	ENSG00000118200	200769259	rs58397787	1	200707533	A	C	0.233598	-0.0859024	0.039167	0.0282905	-0.27145	0.0102306	4.02442e-155	0.316457	0.14478	0.0288318	0.110359	20
ENSG00000143847	1	ENSG00000143847	203021747	rs2270543	1	203030685	T	C	0.441352	0.0669427	0.0313465	0.032714	-0.656288	0.0077768	0	-0.102002	0.0477786	0.0327698	0.163125	20
ENSG00000067533	1	ENSG00000067533	218484977	rs10863387	1	218471383	C	T	0.404573	0.0652049	0.0314834	0.0383502	0.266312	0.00790191	5.34884e-249	0.244844	0.118443	0.038716	0.853571	20
ENSG00000203691	1	ENSG00000203691	225601222	rs61749339	1	225603029	C	T	0.0168986	0.281515	0.125086	0.0244125	-0.487445	0.0781688	4.49481e-10	-0.577531	0.272817	0.0342665	0.193105	13
ENSG00000116574	1	ENSG00000116574	228876620	rs484947	1	229165488	C	A	0.393638	0.0687511	0.0321075	0.0322514	0.251582	0.00887275	7.38756e-177	0.273276	0.127986	0.0327446	0.54881	20
ENSG00000116918	1	ENSG00000116918	231683334	rs41303127	1	231664607	T	C	0.300199	0.0759499	0.0340549	0.0257328	-0.114052	0.00894116	2.89388e-37	-0.665926	0.303122	0.028028	0.164671	20
ENSG00000173726	1	ENSG00000173726	235282451	rs4300293	1	235277836	T	C	0.136183	0.11385	0.0425229	0.00742018	0.151552	0.0110191	4.84567e-43	0.751224	0.285849	0.0085878	0.307282	20
ENSG00000077585	1	ENSG00000077585	236345498	rs7543562	1	236306825	A	G	0.375746	0.0749009	0.0321278	0.0197351	0.415312	0.00807826	0	0.180349	0.0774377	0.0198615	0.685562	20
ENSG00000171865	2	ENSG00000171865	3599294	rs12987176	2	3599463	A	G	0.204771	0.0844341	0.0409638	0.0392849	-0.096191	0.0103607	1.6293e-20	-0.877776	0.436228	0.0441992	0.177748	20
ENSG00000197872	2	ENSG00000197872	16789163	rs4240230	2	16706867	G	A	0.285288	-0.0820613	0.0348768	0.0186279	-0.252981	0.0193228	3.63923e-39	0.324377	0.140071	0.0205695	0.0323058	20
ENSG00000118961	2	ENSG00000118961	20953335	rs10170771	2	20883216	C	T	0.249503	0.0864289	0.0368712	0.0190743	-0.585268	0.0085732	0	-0.147674	0.0630359	0.019145	0.818753	20
ENSG00000158019	2	ENSG00000158019	28337288	rs4666040	2	28380295	G	A	0.270378	-0.0848093	0.0354082	0.0166118	-0.0627292	0.00904713	4.1026e-12	1.35199	0.597191	0.0235793	0.639358	20
ENSG00000091106	2	ENSG00000091106	32470222	rs385076	2	32489851	T	C	0.352883	0.0941204	0.032841	0.0041577	-0.240017	0.00809226	2.51285e-193	-0.39214	0.137465	0.00433555	0.430086	20
ENSG00000119820	2	ENSG00000119820	32519990	rs3752917	2	32354973	C	T	0.535785	0.0810705	0.0312545	0.00948997	0.0660176	0.00797449	1.2463e-16	1.22801	0.496122	0.0133152	0.453839	20
ENSG00000115808	2	ENSG00000115808	37132199	rs3770772	2	37192607	C	T	0.255467	-0.0757765	0.0360745	0.03568	0.134287	0.00906539	1.2037e-49	-0.564286	0.271324	0.0375484	0.601315	20
ENSG00000143889	2	ENSG00000143889	38809924	rs13425086	2	38893184	A	G	0.116302	-0.121436	0.0492975	0.0137655	-0.305725	0.0136122	1.03113e-111	0.397206	0.162215	0.0143396	0.332305	20
ENSG00000115944	2	ENSG00000115944	42578418	rs1981664	2	42577170	A	G	0.410537	0.0729989	0.0314512	0.0202858	0.36114	0.00860332	0	0.202135	0.0872218	0.0204776	0.91991	20
ENSG00000152527	2	ENSG00000152527	43929769	rs9309103	2	43863866	G	A	0.387674	-0.0775172	0.0323173	0.0164567	0.415431	0.00780978	0	-0.186595	0.0778713	0.0165664	0.368232	20
ENSG00000171132	2	ENSG00000171132	46146806	rs687914	2	45878760	T	G	0.22167	-0.0736711	0.0360133	0.0407894	0.142569	0.00932284	8.59254e-53	-0.516741	0.254853	0.0426007	0.54566	20
ENSG00000068724	2	ENSG00000068724	47223286	rs17480779	2	47206716	G	C	0.442346	-0.0639807	0.0313536	0.0412885	0.0771429	0.0087325	1.01e-18	-0.82938	0.417137	0.0467825	0.50281	20
ENSG00000115239	2	ENSG00000115239	53923553	rs62139774	2	53885647	G	A	0.206759	0.085203	0.0388684	0.0283731	-0.152407	0.00993045	3.68664e-53	-0.559051	0.257619	0.030002	0.046396	20
ENSG00000068878	2	ENSG00000068878	54144590	rs2293360	2	54196772	G	T	0.082505	-0.124885	0.0550815	0.0233729	-0.365906	0.0136779	1.17985e-157	0.341304	0.151074	0.0238719	0.705864	20
ENSG00000239235	2	ENSG00000239235	54252788	rs2293360	2	54196772	G	T	0.082505	-0.124885	0.0550815	0.0233729	-0.34542	0.0369394	8.6823e-21	0.361547	0.164083	0.0275638	0.7021	20
ENSG00000138041	2	ENSG00000138041	55810221	rs13027803	2	55796838	A	G	0.197813	0.0882868	0.0386436	0.0223339	0.216514	0.0148056	1.9803e-48	0.407764	0.180645	0.0239918	0.0730139	20
ENSG00000162928	2	ENSG00000162928	61260377	rs1177269	2	61287445	C	T	0.415507	0.0627881	0.0313507	0.0452028	-0.0774933	0.00797289	2.48761e-22	-0.810238	0.41306	0.0498145	0.847005	20
ENSG00000162929	2	ENSG00000162929	61342483	rs34279970	2	61372507	G	A	0.409543	-0.0706006	0.0317049	0.0259605	0.543258	0.00823617	0	-0.129958	0.058394	0.0260454	0.89771	20
ENSG00000173209	2	ENSG00000173209	61409619	rs2167564	2	61400816	A	G	0.410537	-0.0706752	0.031644	0.0255196	-0.531626	0.0111907	0	0.132941	0.0595888	0.0256824	0.423112	20
ENSG00000186889	2	ENSG00000186889	62733192	rs6757448	2	62738931	G	C	0.286282	-0.118735	0.0353905	0.000793661	0.0613307	0.00931144	4.50009e-11	-1.93598	0.64759	0.00279421	0.103345	20
ENSG00000115504	2	ENSG00000115504	63087304	rs7582882	2	62727154	T	C	0.128231	-0.15606	0.0501147	0.00184539	0.0925528	0.0125495	1.6435e-13	-1.68617	0.587762	0.0041204	0.0809643	20
ENSG00000143952	2	ENSG00000143952	64183120	rs17676818	2	64430413	C	T	0.0198807	0.217986	0.109505	0.0465199	-0.446939	0.0396399	1.7438e-29	-0.48773	0.248801	0.0499576	0.972835	20
ENSG00000260101	2	ENSG00000260101	64750274	rs78054499	2	64753676	C	T	0.0874751	-0.146812	0.0561022	0.00887403	0.632315	0.0340496	5.57866e-77	-0.232182	0.0896016	0.0095623	0.684261	10
ENSG00000143971	2	ENSG00000143971	67631064	rs79393284	2	67607213	A	G	0.0994036	-0.113899	0.0515955	0.0272765	-0.158718	0.0135021	6.65608e-32	0.71762	0.33076	0.0300363	0.800202	20
ENSG00000124370	2	ENSG00000124370	71347091	rs72837605	2	71339855	C	T	0.39662	-0.0981672	0.0323772	0.00242952	0.238017	0.00814392	8.98613e-188	-0.412438	0.136759	0.00256303	0.0599533	20
ENSG00000124383	2	ENSG00000124383	71367337	rs72837607	2	71346949	T	C	0.397614	-0.0986307	0.0323717	0.00231279	0.0859276	0.00824451	1.95949e-25	-1.14784	0.3925	0.00345101	0.19466	20
ENSG00000075292	2	ENSG00000075292	71582945	rs3771371	2	71627539	C	T	0.447316	0.0627108	0.0315073	0.0465513	0.21758	0.0087644	4.7686e-136	0.28822	0.145273	0.0472565	0.707006	20
ENSG00000163013	2	ENSG00000163013	73496684	rs546576	2	73501453	G	A	0.141153	-0.0971645	0.0444453	0.028804	-0.210828	0.0128588	2.05597e-60	0.460871	0.212679	0.0302364	0.877431	20
ENSG00000114993	2	ENSG00000114993	74661256	rs7556852	2	74669515	T	G	0.176938	-0.102705	0.0405122	0.0112399	0.0673467	0.0107841	4.23799e-10	-1.52501	0.649223	0.018825	0.685807	20
ENSG00000115307	2	ENSG00000115307	74755419	rs6709863	2	74746080	T	C	0.158052	-0.103631	0.0448097	0.0207394	0.172226	0.0114761	6.56732e-51	-0.601717	0.263251	0.022271	0.618295	20
ENSG00000187627	2	ENSG00000187627	87188090	rs62140478	2	87995393	T	C	0.204771	0.100988	0.0402518	0.0121104	0.28862	0.0453677	1.994e-10	0.3499	0.149917	0.0195974	0.938401	3
ENSG00000234231	2	ENSG00000234231	88019634	rs62140478	2	87995393	T	C	0.204771	0.100988	0.0402518	0.0121104	-0.787601	0.042142	6.06145e-78	-0.128223	0.0515654	0.0128968	0.641221	4
ENSG00000233850	2	ENSG00000233850	95691696	rs7585914	2	95945568	G	A	0.240557	-0.0749691	0.0359382	0.0369738	0.0812607	0.0112843	5.96848e-13	-0.922576	0.460441	0.0451047	0.911809	20
ENSG00000172005	2	ENSG00000172005	95705579	rs3112996	2	95812372	G	A	0.235586	-0.0752823	0.0355677	0.0342948	0.271032	0.00930881	2.27184e-186	-0.277761	0.131577	0.0347708	0.840131	20
ENSG00000155066	2	ENSG00000155066	95948628	rs6725821	2	95897767	T	C	0.235586	-0.073906	0.0355645	0.0377019	-0.0774191	0.00974022	1.8894e-15	0.954622	0.474817	0.044378	0.955346	20
ENSG00000213283	2	ENSG00000213283	96192030	rs76099099	2	96758104	T	C	0.0367793	0.162767	0.075304	0.0306589	0.499854	0.0593298	3.6075e-17	0.32563	0.155531	0.0362897	0.346967	12
ENSG00000158050	2	ENSG00000158050	96810042	rs115786506	2	96809015	A	G	0.0337972	-0.239842	0.0837128	0.00416939	-0.307117	0.0312314	8.06818e-23	0.780946	0.28391	0.00594712	0.100986	20
ENSG00000071054	2	ENSG00000071054	102410880	rs6733355	2	102338377	G	A	0.352883	0.0802055	0.0328639	0.0146655	0.0568665	0.00936137	1.243e-09	1.41042	0.62281	0.023537	0.742137	20
ENSG00000233404	2	ENSG00000233404	102510052	rs7594775	2	102300940	C	T	0.349901	0.0790876	0.032962	0.0164241	0.126748	0.00884075	1.28859e-46	0.623974	0.263676	0.01796	0.639458	20
ENSG00000153214	2	ENSG00000153214	112844847	rs6727484	2	112815002	A	G	0.172962	0.102807	0.0413127	0.0128277	-0.351616	0.0118513	1.92917e-193	-0.292386	0.117906	0.0131452	0.249231	20
ENSG00000136689	2	ENSG00000136689	113878192	rs72950883	2	113867923	T	C	0.112326	-0.13216	0.0505429	0.00892744	0.173208	0.0120009	3.2082e-47	-0.763015	0.296554	0.010084	0.710655	20
ENSG00000136699	2	ENSG00000136699	130924652	rs10909567	2	130925088	T	C	0.342942	0.0784086	0.0322664	0.0150972	0.171135	0.00886887	5.78073e-83	0.458167	0.190032	0.015909	0.70971	20
ENSG00000184898	2	ENSG00000184898	152111423	rs55775354	2	152118271	A	G	0.437376	0.0791002	0.0311411	0.0110834	-0.695147	0.00765807	0	-0.113789	0.0448154	0.011115	0.795235	20
ENSG00000123609	2	ENSG00000123609	152136775	rs4665150	2	152134149	A	G	0.437376	0.0724731	0.0311516	0.0199935	0.299984	0.0078111	0	0.24159	0.104034	0.0202215	0.276486	20
ENSG00000123610	2	ENSG00000123610	152225333	rs2278089	2	152146672	G	T	0.413519	-0.0851993	0.0320965	0.00794328	0.374827	0.00784484	0	-0.227303	0.0857622	0.00804003	0.796027	20
ENSG00000080345	2	ENSG00000080345	152315462	rs11679466	2	152142088	T	C	0.422465	-0.0879407	0.0320107	0.00601016	-0.145701	0.00806375	5.63253e-73	0.603571	0.222227	0.00660735	0.598607	20
ENSG00000144283	2	ENSG00000144283	159426433	rs6709528	2	158970425	C	T	0.492048	-0.0653857	0.03117	0.0359304	0.355149	0.00841029	0	-0.184108	0.0878741	0.0361594	0.91326	20
ENSG00000241399	2	ENSG00000241399	160640058	rs2303551	2	160637324	A	G	0.0765408	0.119575	0.0547961	0.0290966	0.723487	0.0157988	0	0.165276	0.0758249	0.0292796	0.0589091	20
ENSG00000115339	2	ENSG00000115339	166627646	rs12618003	2	166653769	G	A	0.117296	0.115869	0.0466791	0.0130554	0.130063	0.0179288	4.0345e-13	0.890871	0.379325	0.0188456	0.636111	18
ENSG00000235192	2	ENSG00000235192	166658940	rs1863199	2	166666650	G	C	0.229622	-0.0752104	0.0362227	0.0378631	-0.572612	0.0208331	2.60249e-166	0.131346	0.0634389	0.0384117	0.617175	20
ENSG00000116044	2	ENSG00000116044	178174874	rs1806649	2	178118152	T	C	0.267396	0.113299	0.0357598	0.00153315	0.0653408	0.00939533	3.53558e-12	1.73397	0.601399	0.00393622	0.0331392	20
ENSG00000196659	2	ENSG00000196659	178416357	rs7607073	2	178375065	C	A	0.133201	-0.0914448	0.0427565	0.0324572	0.0992146	0.0127352	6.66919e-15	-0.921687	0.446894	0.039167	0.267459	20
ENSG00000155636	2	ENSG00000155636	178989341	rs2366366	2	178993213	G	A	0.355865	0.0746345	0.032091	0.0200339	-0.150596	0.00812706	1.17848e-76	-0.495594	0.214765	0.021021	0.78282	20
ENSG00000003436	2	ENSG00000003436	188379722	rs35007051	2	188415764	G	A	0.0447316	-0.248773	0.0838008	0.00299134	0.141212	0.0222017	2.0123e-10	-1.7617	0.654896	0.00714417	0.727618	15
ENSG00000196141	2	ENSG00000196141	201256928	rs34693942	2	201184348	T	C	0.44831	0.0657401	0.0312853	0.0356137	-0.174627	0.00794921	5.85348e-107	-0.376461	0.179973	0.0364597	0.107366	20
ENSG00000114948	2	ENSG00000114948	207397057	rs10497883	2	207459077	G	A	0.199801	0.101156	0.0400126	0.0114676	0.126938	0.00982053	3.21935e-38	0.796895	0.321185	0.0130975	0.857691	20
ENSG00000115414	2	ENSG00000115414	216263029	rs10932612	2	216215102	C	T	0.375746	0.073205	0.0320261	0.0222662	0.14333	0.00810289	5.11527e-70	0.510743	0.2253	0.0233935	0.231445	20
ENSG00000260804	2	ENSG00000260804	217083341	rs4987039	2	217070057	A	G	0.0387674	-0.199911	0.0830037	0.0160199	1.43666	0.0441501	2.872e-232	-0.13915	0.0579336	0.0163105	0.311078	20
ENSG00000138375	2	ENSG00000138375	217312456	rs284574	2	217363061	A	G	0.516899	0.063996	0.0311539	0.0399573	0.156658	0.00799837	2.0277e-85	0.408509	0.199957	0.0410539	0.0249885	20
ENSG00000180871	2	ENSG00000180871	218995994	rs4674259	2	218991005	G	A	0.494036	0.0761088	0.0310974	0.0143877	0.264182	0.00855782	2.99187e-209	0.288092	0.118081	0.0146962	0.438255	20
ENSG00000163464	2	ENSG00000163464	219029643	rs7426289	2	218966315	T	C	0.499006	-0.0771805	0.0311688	0.0132785	-0.317695	0.00774319	0	0.242939	0.0982875	0.0134467	0.683974	20
ENSG00000261338	2	ENSG00000261338	219121064	rs736730	2	219120255	C	T	0.412525	-0.0687257	0.0314192	0.0287148	-0.988218	0.0139688	0	0.0695451	0.031809	0.028791	0.56762	20
ENSG00000179921	2	ENSG00000179921	219126400	rs4674276	2	219122780	T	A	0.368787	-0.0666155	0.0319056	0.0368075	0.241479	0.00807677	2.08914e-196	-0.275864	0.132447	0.0372676	0.314495	20
ENSG00000127837	2	ENSG00000127837	219131915	rs4791	2	219138940	C	T	0.418489	-0.0697555	0.031422	0.0264216	-0.0922917	0.0080248	1.307e-30	0.755816	0.346749	0.0292781	0.511693	20
ENSG00000135926	2	ENSG00000135926	219148112	rs7559416	2	219150211	G	A	0.369781	-0.0700054	0.0317204	0.0273174	-0.200777	0.00809773	1.03539e-135	0.348673	0.158613	0.0279305	0.591973	20
ENSG00000127838	2	ENSG00000127838	219173315	rs1473901	2	219188838	C	T	0.389662	-0.0745182	0.031701	0.0187402	-0.531465	0.00760247	0	0.140213	0.059682	0.0188072	0.804535	20
ENSG00000173692	2	ENSG00000173692	231979559	rs765458	2	231990667	A	G	0.367793	0.0735541	0.0337933	0.0295112	0.193444	0.00820946	9.10705e-123	0.380234	0.175436	0.0302072	0.442594	20
ENSG00000156966	2	ENSG00000156966	232263064	rs4973397	2	232291471	C	T	0.279324	-0.0913675	0.0372145	0.0140823	-0.0805366	0.00913652	1.199e-18	1.13448	0.479671	0.0180237	0.164745	20
ENSG00000233538	2	ENSG00000233538	232317385	rs12614600	2	232290672	C	G	0.280318	-0.0901998	0.0372431	0.0154389	-0.388976	0.0240266	5.99099e-59	0.23189	0.0968121	0.0166085	0.568698	20
ENSG00000115053	2	ENSG00000115053	232333297	rs12992177	2	232312968	G	C	0.102386	-0.122118	0.0511071	0.016874	-0.433408	0.0129583	2.9132e-245	0.281761	0.11822	0.0171551	0.0644136	20
ENSG00000144488	2	ENSG00000144488	239025363	rs1562338	2	239008514	T	A	0.425447	-0.0645446	0.0313583	0.0395619	-0.148255	0.0080105	1.79307e-76	0.435361	0.21282	0.0407877	0.385373	20
ENSG00000170364	3	ENSG00000170364	4352119	rs172705	3	4345033	A	G	0.0536779	0.130891	0.0661328	0.0477917	0.307081	0.0153531	5.37639e-89	0.426243	0.216412	0.0488847	0.598528	20
ENSG00000186162	3	ENSG00000186162	10061990	rs6771697	3	10150595	A	G	0.393638	-0.0669826	0.0320291	0.0365008	0.0686624	0.00856054	1.0506e-15	-0.975535	0.482067	0.0430063	0.304053	14
ENSG00000163528	3	ENSG00000163528	14159975	rs9856296	3	14155453	C	T	0.248509	-0.0900451	0.0339937	0.00807597	-0.0799847	0.0130527	8.9102e-10	1.12578	0.463011	0.0150393	0.226647	20
ENSG00000268279	3	ENSG00000268279	14184096	rs8516	3	14184669	C	T	0.224652	0.0992805	0.0377088	0.00846797	-0.535568	0.0228914	4.69373e-121	-0.185374	0.0708535	0.00888873	0.360119	20
ENSG00000174748	3	ENSG00000174748	23961609	rs35899757	3	24012793	C	T	0.44831	-0.0668034	0.0312327	0.0324444	0.0510408	0.00806714	2.4997e-10	-1.30882	0.645937	0.0427401	0.936909	20
ENSG00000163539	3	ENSG00000163539	33648792	rs4402882	3	33801280	C	A	0.274354	-0.0842433	0.0354457	0.017469	-0.0904021	0.00903479	1.4344e-23	0.931874	0.402998	0.0207584	0.124191	20
ENSG00000172936	3	ENSG00000172936	38182241	rs6796045	3	38189160	T	A	0.0805169	0.163361	0.0604312	0.0068663	0.157333	0.0157113	1.32291e-23	1.03831	0.397846	0.00905846	0.842022	20
ENSG00000163935	3	ENSG00000163935	53009177	rs13088281	3	53147576	A	C	0.0924453	-0.118003	0.0508108	0.0202118	0.183027	0.013258	2.37773e-43	-0.644728	0.281515	0.0220091	0.634784	20
ENSG00000174840	3	ENSG00000174840	57544843	rs13076213	3	57576138	A	G	0.472167	0.0882757	0.0313914	0.00492198	0.120762	0.00878503	5.35271e-43	0.730986	0.265327	0.0058685	0.618026	20
ENSG00000163681	3	ENSG00000163681	57828036	rs9311659	3	57729529	C	T	0.40159	0.0650999	0.0318237	0.0407913	0.107413	0.0080261	7.60157e-41	0.606069	0.299714	0.04316	0.628947	20
ENSG00000198919	3	ENSG00000198919	108361111	rs4494934	3	108317536	A	G	0.333996	0.0786043	0.0339008	0.0204139	0.424927	0.00830958	0	0.184983	0.0798624	0.0205434	0.329871	20
ENSG00000065485	3	ENSG00000065485	122864991	rs9823527	3	122842611	G	A	0.411531	-0.0678675	0.0316442	0.0319764	0.193943	0.0118878	7.79695e-60	-0.349936	0.164566	0.0334691	0.452782	20
ENSG00000163885	3	ENSG00000163885	126134590	rs2693473	3	126213162	A	G	0.479125	0.0813276	0.0314988	0.00982499	-0.0631659	0.00877157	5.9685e-13	-1.28753	0.529752	0.0150808	0.14929	20
ENSG00000261159	3	ENSG00000261159	128578964	rs6764681	3	128568380	G	C	0.190855	0.086941	0.0382948	0.023189	0.688867	0.0233646	4.71397e-191	0.126209	0.0557556	0.0235984	0.643378	20
ENSG00000231305	3	ENSG00000231305	128585269	rs6764681	3	128568380	G	C	0.190855	0.086941	0.0382948	0.023189	0.195907	0.0124286	5.62701e-56	0.443788	0.197492	0.0246325	0.664253	20
ENSG00000114107	3	ENSG00000114107	138263283	rs12632793	3	138266596	A	G	0.026839	0.288181	0.113338	0.0110009	0.378415	0.0223051	1.48089e-64	0.761549	0.302853	0.0119172	0.225735	20
ENSG00000114120	3	ENSG00000114120	140679723	rs77567297	3	140701149	A	G	0.055666	0.224546	0.0774811	0.00375458	0.181334	0.0188371	6.18592e-22	1.2383	0.446228	0.00551937	0.426263	20
ENSG00000168811	3	ENSG00000168811	159710171	rs4680536	3	159720271	G	A	0.375746	-0.0841426	0.031553	0.00765978	-0.0598332	0.00803476	9.56312e-14	1.40628	0.560141	0.012053	0.525555	11
ENSG00000121864	3	ENSG00000121864	179047051	rs1362650	3	179137273	G	A	0.5	-0.0674961	0.0312395	0.0307263	-0.0854897	0.00799881	1.1609e-26	0.789523	0.37281	0.0341954	0.226022	20
ENSG00000043093	3	ENSG00000043093	182679801	rs11715991	3	182695762	G	A	0.228628	-0.121114	0.0384418	0.00162938	-0.121269	0.0140276	5.3805e-18	0.998726	0.337391	0.00307496	0.302397	20
ENSG00000243368	3	ENSG00000243368	182734819	rs1566705	3	182749756	C	T	0.265408	-0.0768984	0.0354086	0.0298749	0.129061	0.0236089	4.5875e-08	-0.595832	0.295214	0.0435595	0.319674	16
ENSG00000163898	3	ENSG00000163898	185247225	rs10804901	3	185455681	C	T	0.026839	-0.181332	0.0853861	0.0336974	-0.268733	0.0260002	4.8535e-25	0.674767	0.324373	0.0375056	0.308609	7
ENSG00000189058	3	ENSG00000189058	195303324	rs7640745	3	195319711	T	C	0.302187	-0.0756338	0.0343987	0.0278967	0.154355	0.0109755	6.35676e-45	-0.49	0.225562	0.0298295	0.779661	20
ENSG00000224769	3	ENSG00000224769	195344461	rs13303068	3	195338127	G	A	0.470179	-0.0681409	0.0313606	0.0297939	0.173278	0.0103467	5.93554e-63	-0.393247	0.182501	0.0311806	0.787172	20
ENSG00000242086	3	ENSG00000242086	195422677	rs13303068	3	195338127	G	A	0.470179	-0.0681409	0.0313606	0.0297939	0.658876	0.00923051	0	-0.10342	0.0476191	0.0298697	0.214561	20
ENSG00000163958	3	ENSG00000163958	195931314	rs11185516	3	195928711	A	G	0.39165	0.0838096	0.0317209	0.00823951	-0.208441	0.00877389	9.30158e-125	-0.402078	0.15312	0.00864189	0.237448	20
ENSG00000179979	4	ENSG00000179979	1387560	rs10018627	4	1356358	A	G	0.139165	-0.0906422	0.0447763	0.0429356	0.846046	0.0114774	0	-0.107136	0.0529441	0.0430141	0.355903	20
ENSG00000159733	4	ENSG00000159733	2345849	rs12499021	4	2408411	A	G	0.300199	-0.0922521	0.0334729	0.00585091	0.195653	0.00824823	2.21049e-124	-0.471509	0.172234	0.00618882	0.954676	20
ENSG00000206113	4	ENSG00000206113	2425836	rs6857794	4	2426207	G	A	0.294235	-0.0979802	0.0333108	0.00326737	0.319141	0.0223893	4.22107e-46	-0.307012	0.106575	0.00396789	0.974171	20
ENSG00000109736	4	ENSG00000109736	2934437	rs17833250	4	2870745	C	G	0.307157	0.0691623	0.0345492	0.0453009	-0.166389	0.00869496	1.26138e-81	-0.415668	0.208775	0.0464825	0.969673	20
ENSG00000175920	4	ENSG00000175920	3484116	rs1881803	4	3485786	A	G	0.449304	0.0816987	0.0312061	0.00884373	-0.320425	0.0101508	1.06474e-218	-0.25497	0.0977242	0.00907864	0.665307	20
ENSG00000168818	4	ENSG00000168818	4480771	rs4689174	4	4579042	A	G	0.296223	0.0985528	0.0348993	0.00474405	0.0621892	0.00875386	1.2102e-12	1.58473	0.60389	0.00868531	0.149285	5
ENSG00000109606	4	ENSG00000109606	24552618	rs6852264	4	24621706	T	C	0.38668	0.0762221	0.0322987	0.0182792	0.0664602	0.0082318	6.82548e-16	1.14688	0.506321	0.0235047	0.596711	20
ENSG00000250317	4	ENSG00000250317	25897443	rs7675367	4	25911269	T	C	0.0994036	0.117202	0.0583277	0.0444969	-0.209335	0.0165143	8.0328e-37	-0.55988	0.282112	0.047189	0.965423	20
ENSG00000240005	4	ENSG00000240005	26861824	rs9790789	4	26861656	A	C	0.472167	0.080059	0.0312332	0.0103692	0.412442	0.0130682	1.27886e-218	0.194109	0.0759767	0.0106232	0.246079	20
ENSG00000251442	4	ENSG00000251442	79585455	rs10008069	4	79605287	A	G	0.358847	-0.069307	0.0319286	0.0299551	-0.654179	0.00856238	0	0.105945	0.0488269	0.0300214	0.92947	20
ENSG00000118777	4	ENSG00000118777	89081945	rs36111742	4	89152718	G	A	0.140159	0.0987131	0.0433152	0.0226702	0.404589	0.0116111	5.0511e-266	0.243984	0.107289	0.0229607	0.357313	20
ENSG00000246375	4	ENSG00000246375	89229333	rs79190960	4	89206172	C	T	0.054672	0.149101	0.0719943	0.0383581	0.984799	0.0494297	2.56092e-88	0.151402	0.0734995	0.0394073	0.598868	20
ENSG00000138777	4	ENSG00000138777	106342736	rs6857688	4	106270353	C	A	0.194831	0.119174	0.0417578	0.00431824	0.190426	0.0108851	1.58622e-68	0.625829	0.222186	0.00485208	0.0729697	20
ENSG00000077684	4	ENSG00000077684	129763579	rs921377	4	129879744	A	G	0.315109	-0.0673023	0.0331687	0.042449	-0.168034	0.00841237	9.16149e-89	0.400528	0.198409	0.0435182	0.170412	20
ENSG00000151466	4	ENSG00000151466	129900420	rs4975191	4	129872785	G	C	0.316103	-0.0670062	0.0331714	0.0433833	-0.355735	0.0152794	6.74747e-120	0.18836	0.0935978	0.0441735	0.667709	20
ENSG00000172007	4	ENSG00000172007	140386074	rs13137732	4	140344206	C	T	0.255467	-0.0767848	0.0352499	0.029384	-0.289656	0.00896225	3.71101e-229	0.26509	0.121972	0.0297528	0.866492	20
ENSG00000250361	4	ENSG00000250361	144989550	rs4835058	4	144796495	G	T	0.467197	-0.0649749	0.0312418	0.0375489	-0.259077	0.0130412	8.01403e-88	0.250794	0.121248	0.0385985	0.355259	20
ENSG00000183439	4	ENSG00000183439	165887209	rs74651789	4	165898682	T	C	0.0457256	0.218808	0.0684533	0.00139128	-0.642233	0.0481009	1.1562e-40	-0.340698	0.109598	0.00187969	0.952512	11
ENSG00000164104	4	ENSG00000164104	174254561	rs7656222	4	174335738	T	A	0.472167	0.0749286	0.0313916	0.016991	-0.0976087	0.00795896	1.4135e-34	-0.767643	0.327641	0.0191324	0.782212	20
ENSG00000164105	4	ENSG00000164105	174294901	rs13128793	4	174332612	G	T	0.474155	0.0757924	0.031364	0.0156687	-0.114154	0.00793207	5.85979e-47	-0.663951	0.278599	0.0171638	0.780766	20
ENSG00000249173	4	ENSG00000249173	185817816	rs61005773	4	185820950	G	A	0.0666004	0.137201	0.0634025	0.0304667	-0.579304	0.0369431	2.04023e-55	-0.236838	0.110483	0.0320607	0.635585	20
ENSG00000164237	5	ENSG00000164237	10292062	rs13180748	5	10286742	C	T	0.214712	0.0781052	0.0379757	0.0397137	0.697346	0.00850796	0	0.112003	0.0544746	0.0397761	0.916159	20
ENSG00000082074	5	ENSG00000082074	39189984	rs12659558	5	39251890	G	C	0.23161	0.0803203	0.0390045	0.0394694	-0.0874297	0.00964646	1.2645e-19	-0.918685	0.457494	0.0446347	0.0855897	20
ENSG00000112992	5	ENSG00000112992	43655150	rs7710854	5	43824677	G	A	0.120278	0.110705	0.048632	0.0228233	0.654686	0.0113501	0	0.169096	0.0743408	0.0229294	0.336538	16
ENSG00000153044	5	ENSG00000153044	68495779	rs11745591	5	68594708	T	C	0.442346	-0.0695623	0.0314032	0.0267506	-0.0513663	0.00799599	1.3274e-10	1.35424	0.646683	0.036248	0.991638	20
ENSG00000213830	5	ENSG00000213830	68609448	rs10940215	5	68604365	T	C	0.44334	-0.0728951	0.0314815	0.020586	0.293999	0.0215135	1.6251e-42	-0.247943	0.108606	0.0224331	0.922937	20
ENSG00000253203	5	ENSG00000253203	68898190	rs28431145	5	68807200	T	C	0.256461	-0.0859137	0.0378822	0.0233344	0.789579	0.0308109	7.71064e-145	-0.108809	0.0481653	0.0238781	0.587489	20
ENSG00000171617	5	ENSG00000171617	73930241	rs6886768	5	73927770	C	G	0.11332	-0.0955129	0.0462698	0.0389933	1.14306	0.010185	0	-0.0835587	0.0404857	0.0390264	0.522084	20
ENSG00000153113	5	ENSG00000153113	95990412	rs2351245	5	95995733	T	G	0.151093	0.0922927	0.0430915	0.0322108	0.932519	0.010288	0	0.0989713	0.0462226	0.032259	0.634831	20
ENSG00000151422	5	ENSG00000151422	108308032	rs78727964	5	108502087	G	A	0.0318091	0.223878	0.080338	0.00532478	0.137649	0.0184863	9.62132e-14	1.62644	0.623179	0.00905667	0.0454547	20
ENSG00000129595	5	ENSG00000129595	111616575	rs12516949	5	111942769	A	G	0.0894632	0.114517	0.0516466	0.0266013	0.286493	0.0133358	2.24538e-102	0.399721	0.18123	0.0274118	0.374118	20
ENSG00000145781	5	ENSG00000145781	115584573	rs7711510	5	115632253	A	T	0.0994036	0.105865	0.0514109	0.0394756	0.493307	0.0122023	0	0.214603	0.104352	0.0397316	0.671675	20
ENSG00000092421	5	ENSG00000092421	115844971	rs712588	5	115654605	G	T	0.258449	0.0718449	0.0347054	0.0384393	-0.134429	0.00874336	2.40843e-53	-0.534445	0.260498	0.040206	0.919994	20
ENSG00000169570	5	ENSG00000169570	118248628	rs6893733	5	118295297	T	C	0.480119	-0.0613497	0.0310531	0.0481957	-0.14008	0.00794192	1.25838e-69	0.437963	0.223068	0.0496043	0.398514	20
ENSG00000260686	5	ENSG00000260686	122169139	rs10069676	5	122110593	A	G	0.352883	-0.0738653	0.0330129	0.0252558	-0.28236	0.0201326	1.0961e-44	0.2616	0.118396	0.027138	0.840142	20
ENSG00000066583	5	ENSG00000066583	128440082	rs2577487	5	128261415	T	C	0.362823	-0.0791022	0.0321618	0.0139128	-0.410308	0.00793554	0	0.192787	0.0784733	0.0140209	0.623066	20
ENSG00000197536	5	ENSG00000197536	131779032	rs7713065	5	131788334	A	C	0.274354	-0.094026	0.0354142	0.00793002	0.0986137	0.00975253	4.90761e-24	-0.953478	0.371294	0.0102291	0.164595	20
ENSG00000202533	5	ENSG00000202533	131803894	rs2548992	5	131808668	A	G	0.274354	-0.0988921	0.0351888	0.00494905	0.262172	0.0210063	9.52653e-36	-0.377204	0.137581	0.00611252	0.0834288	20
ENSG00000072364	5	ENSG00000072364	132255198	rs30177	5	132202411	C	G	0.274354	0.0708476	0.0357673	0.0476149	0.159655	0.00865273	5.08114e-76	0.443755	0.225316	0.0488987	0.293388	20
ENSG00000243056	5	ENSG00000243056	139928207	rs72798893	5	139976959	G	A	0.230616	-0.0788632	0.037375	0.0348541	-0.0704155	0.010361	1.0741e-11	1.11997	0.555772	0.043888	0.343911	20
ENSG00000170458	5	ENSG00000170458	140012299	rs57599368	5	139992113	G	A	0.234592	-0.0803227	0.0375347	0.0323583	-0.338727	0.00911088	1.53021e-302	0.237131	0.110994	0.0326452	0.2474	20
ENSG00000198624	5	ENSG00000198624	150582159	rs248459	5	150605833	A	T	0.526839	-0.0630496	0.0313421	0.0442559	-0.302963	0.0175663	1.18269e-66	0.20811	0.104153	0.0457044	0.049565	20
ENSG00000213433	5	ENSG00000213433	151145679	rs17741826	5	151149262	C	T	0.263419	0.0729394	0.035664	0.0408371	-0.732881	0.0197463	1.62149e-301	-0.0995241	0.0487366	0.0411434	0.911666	20
ENSG00000145860	5	ENSG00000145860	158610739	rs6891575	5	158630041	A	G	0.4334	0.0766528	0.0313442	0.0144642	-0.141667	0.00798474	1.98028e-70	-0.541078	0.223345	0.0154091	0.30963	20
ENSG00000113645	5	ENSG00000113645	167808982	rs9313402	5	167657026	A	C	0.138171	0.102242	0.0474518	0.0311886	0.268085	0.0111266	2.88934e-128	0.381381	0.177709	0.0318655	0.864173	20
ENSG00000043462	5	ENSG00000043462	169699236	rs12652307	5	169735262	C	G	0.16004	-0.132241	0.0451003	0.0033662	0.220372	0.0110303	8.42231e-89	-0.60008	0.206847	0.00371883	0.919424	14
ENSG00000113742	5	ENSG00000113742	173352131	rs72810995	5	173331851	G	A	0.287276	-0.075341	0.0338466	0.0260173	0.670265	0.00780309	0	-0.112405	0.0505144	0.0260674	0.375403	20
ENSG00000170091	5	ENSG00000170091	173571555	rs1564823	5	173383194	A	C	0.287276	-0.0729333	0.0338629	0.0312575	0.0641827	0.00889031	5.2217e-13	-1.13634	0.55058	0.039028	0.174378	20
ENSG00000250992	5	ENSG00000250992	175468814	rs12520581	5	175512211	C	T	0.452286	-0.0995201	0.0323249	0.00207878	0.333152	0.0224562	8.62291e-50	-0.298723	0.099095	0.00257393	0.0602914	20
ENSG00000248469	5	ENSG00000248469	175482852	rs12520581	5	175512211	C	T	0.452286	-0.0995201	0.0323249	0.00207878	0.514672	0.021522	2.2009e-126	-0.193366	0.0633252	0.0022616	0.108875	20
ENSG00000170085	5	ENSG00000170085	175719179	rs67874748	5	175763596	A	G	0.188867	-0.0817486	0.0397946	0.0399501	-0.211228	0.0111082	1.27161e-80	0.387017	0.189493	0.0411138	0.114794	20
ENSG00000247679	5	ENSG00000247679	177042504	rs62398488	5	177085892	T	C	0.347913	-0.0739823	0.0326238	0.0233451	-0.451138	0.0198419	1.9474e-114	0.16399	0.0726732	0.0240366	0.309946	20
ENSG00000169045	5	ENSG00000169045	179051482	rs6876679	5	179053197	C	T	0.347913	0.0658821	0.0327112	0.044004	-0.379979	0.00812382	0	-0.173383	0.0861666	0.0442001	0.510423	20
ENSG00000021355	6	ENSG00000021355	2837403	rs316342	6	2839789	T	C	0.279324	0.0724044	0.0344163	0.0353976	0.341062	0.00865336	0	0.212291	0.101053	0.0356594	0.587633	20
ENSG00000185689	6	ENSG00000185689	4105312	rs664299	6	4112241	G	T	0.415507	0.063963	0.0316813	0.0434921	-0.0699978	0.00835137	5.2213e-17	-0.913786	0.465549	0.049668	0.912536	20
ENSG00000198721	6	ENSG00000198721	4125877	rs661404	6	4126097	A	G	0.415507	0.0639209	0.0316736	0.0435796	-0.234978	0.00900977	6.08432e-150	-0.272029	0.135197	0.0442097	0.684879	20
ENSG00000188428	6	ENSG00000188428	8039223	rs9406072	6	8003375	A	T	0.340954	0.0693276	0.0328912	0.0350497	-0.203429	0.00919821	2.20756e-108	-0.340794	0.162416	0.0358808	0.322604	20
ENSG00000111845	6	ENSG00000111845	10702471	rs62397700	6	10690540	C	T	0.0308151	0.204669	0.095763	0.0325785	-0.326036	0.0293885	1.3415e-28	-0.627748	0.29912	0.0358477	0.0947334	8
ENSG00000112149	6	ENSG00000112149	14127510	rs6926225	6	14113803	G	A	0.299205	0.0729138	0.0350502	0.0375009	-0.262031	0.00893997	7.73387e-189	-0.278265	0.1341	0.037982	0.300128	20
ENSG00000008083	6	ENSG00000008083	15384389	rs111919954	6	15235112	A	T	0.122266	-0.111602	0.0441009	0.0113867	-0.512864	0.0114804	0	0.217605	0.0861273	0.0115188	0.0272519	20
ENSG00000241106	6	ENSG00000241106	32782682	rs3763354	6	32786917	G	A	0.198807	0.0744591	0.0373013	0.0459173	0.635461	0.0142786	0	0.117173	0.0587587	0.0461359	0.532537	20
ENSG00000204228	6	ENSG00000204228	33173513	rs2855423	6	33145710	A	G	0.272366	0.0946425	0.0344652	0.00603205	0.343009	0.0134686	4.52986e-143	0.275918	0.101061	0.00632942	0.661154	20
ENSG00000231500	6	ENSG00000231500	33242037	rs75086869	6	33397796	A	G	0.0616302	-0.146755	0.0650934	0.0241627	-0.717611	0.0295527	3.0083e-130	0.204505	0.0910985	0.024776	0.692987	20
ENSG00000198755	6	ENSG00000198755	35437373	rs2076172	6	35436925	C	T	0.437376	-0.0652034	0.0314607	0.0382155	0.595197	0.0161866	5.36942e-296	-0.109549	0.0529415	0.0385225	0.0491407	20
ENSG00000112139	6	ENSG00000112139	37632768	rs9349050	6	37663624	T	C	0.501988	-0.064987	0.0312552	0.0375953	0.676262	0.00702331	0	-0.0960973	0.0462283	0.0376399	0.222594	20
ENSG00000137218	6	ENSG00000137218	41746097	rs1057227	6	41738158	T	C	0.318091	0.0908753	0.0339927	0.00750925	0.178294	0.00874752	2.40588e-92	0.509694	0.192289	0.00803321	0.28541	20
ENSG00000112576	6	ENSG00000112576	41960383	rs72853854	6	41959793	A	G	0.242545	0.114598	0.0386421	0.00302072	-0.180754	0.00971953	3.39797e-77	-0.633999	0.216484	0.00340473	0.557537	20
ENSG00000112658	6	ENSG00000112658	43144140	rs4398731	6	43279721	A	G	0.329026	-0.0819606	0.0344853	0.0174691	-0.0553765	0.00871001	2.0466e-10	1.48006	0.664831	0.0259995	0.671682	16
ENSG00000112659	6	ENSG00000112659	43171119	rs6924555	6	43150980	C	T	0.120278	-0.0897446	0.0430699	0.0371878	-0.146164	0.0110311	4.49999e-40	0.614001	0.29829	0.0395518	0.0766886	20
ENSG00000146215	6	ENSG00000146215	43271991	rs2242416	6	43273604	A	G	0.423459	-0.0644792	0.0318928	0.0432024	0.179379	0.008168	6.76904e-107	-0.359458	0.178547	0.0440899	0.286023	20
ENSG00000096384	6	ENSG00000096384	44218222	rs575034	6	44224924	C	A	0.537773	0.0743556	0.0318032	0.0193878	-0.0451942	0.00817344	3.2133e-08	-1.64525	0.764021	0.031287	0.0960079	18
ENSG00000001084	6	ENSG00000001084	53421953	rs661603	6	53370107	C	T	0.411531	0.0787649	0.03178	0.0131958	-0.142703	0.00798096	1.67632e-71	-0.551951	0.22483	0.0140897	0.423294	20
ENSG00000082293	6	ENSG00000082293	70748071	rs36090294	6	70573125	T	C	0.164016	-0.0826454	0.0397268	0.0374937	-0.11271	0.0150372	6.6096e-14	0.733257	0.365793	0.0450091	0.357519	20
ENSG00000261366	6	ENSG00000261366	96024192	rs9400893	6	96037899	A	G	0.426441	-0.0710164	0.0315761	0.0245092	-0.130722	0.0136994	1.39829e-21	0.543262	0.24817	0.0285917	0.854743	20
ENSG00000172469	6	ENSG00000172469	96041376	rs6940020	6	96035916	C	T	0.427435	-0.071031	0.0315728	0.0244646	0.610484	0.0072445	0	-0.116352	0.051736	0.0245156	0.191149	20
ENSG00000228506	6	ENSG00000228506	99876023	rs6570064	6	99883137	G	A	0.493042	-0.080933	0.0312791	0.0096691	0.94331	0.0142106	0	-0.0857968	0.0331841	0.00972434	0.937749	20
ENSG00000219755	6	ENSG00000219755	100023960	rs7738617	6	99960447	T	C	0.198807	-0.0799319	0.0380395	0.0356156	0.444309	0.024859	1.9073e-71	-0.179901	0.0862045	0.0368957	0.437839	20
ENSG00000187189	6	ENSG00000187189	116573206	rs62423804	6	116609437	C	T	0.233598	-0.087095	0.0379866	0.0218607	-0.137726	0.00939291	1.1158e-48	0.632377	0.279164	0.0234971	0.37207	20
ENSG00000189241	6	ENSG00000189241	116599403	rs62423804	6	116609437	C	T	0.233598	-0.087095	0.0379866	0.0218607	0.205636	0.00943406	2.46648e-105	-0.423539	0.185746	0.0225958	0.456186	20
ENSG00000025156	6	ENSG00000025156	122737477	rs6926219	6	122720806	G	A	0.441352	0.0685543	0.0313288	0.0286536	-0.385842	0.00773731	0	-0.177675	0.0812741	0.0288071	0.76044	20
ENSG00000111907	6	ENSG00000111907	125512874	rs2243391	6	125598200	A	G	0.161034	0.123576	0.0419051	0.00318867	-0.18805	0.011744	1.0469e-57	-0.657142	0.226588	0.00372965	0.87525	20
ENSG00000198945	6	ENSG00000198945	130398719	rs7740107	6	130374461	T	A	0.265408	-0.0740162	0.0352947	0.0359858	0.759605	0.00802676	0	-0.0974403	0.046476	0.0360314	0.507075	20
ENSG00000164484	6	ENSG00000164484	130725543	rs73623555	6	130834982	T	G	0.0745527	-0.138317	0.0620238	0.0257435	0.468319	0.0155824	1.91839e-198	-0.295347	0.132803	0.0261521	0.311655	20
ENSG00000118515	6	ENSG00000118515	134564817	rs17827161	6	134557389	G	T	0.0715706	0.144102	0.0703824	0.0406175	0.631131	0.019214	1.24068e-236	0.228323	0.111734	0.0410081	0.141406	9
ENSG00000220378	6	ENSG00000220378	134618984	rs229135	6	134639268	C	T	0.399602	-0.0672293	0.0316664	0.0337498	-0.146916	0.0228883	1.3735e-10	0.457604	0.227025	0.0438361	0.654372	20
ENSG00000212242	6	ENSG00000212242	136951437	rs958293	6	136958233	G	A	0.414513	-0.0643128	0.0320798	0.0449868	0.231325	0.0231886	1.9453e-23	-0.278019	0.141451	0.0493586	0.809094	14
ENSG00000235842	6	ENSG00000235842	138145920	rs17780048	6	138179146	T	C	0.054672	-0.139059	0.0645461	0.0312082	0.860665	0.0446667	9.85672e-83	-0.161571	0.0754629	0.0322687	0.902905	20
ENSG00000226004	6	ENSG00000226004	138265577	rs10872479	6	138266248	A	G	0.473161	0.0743764	0.0312798	0.0174175	-0.0663912	0.00951436	2.99409e-12	-1.12027	0.497746	0.0244049	0.504592	20
ENSG00000220848	6	ENSG00000220848	149915449	rs117299670	6	149925332	A	G	0.0606362	-0.191148	0.0667372	0.00418078	0.422816	0.0420161	8.03436e-24	-0.452083	0.164108	0.00587313	0.19556	20
ENSG00000181472	6	ENSG00000181472	151698967	rs9383567	6	151697016	A	T	0.0387674	0.226177	0.0783869	0.00390931	-0.181724	0.0216416	4.58029e-17	-1.24461	0.456106	0.00635689	0.496277	20
ENSG00000146476	6	ENSG00000146476	151782329	rs6557142	6	151784049	T	G	0.0506958	0.174824	0.0690076	0.0112964	0.392792	0.0170159	6.73488e-118	0.445079	0.17674	0.0117931	0.0688373	20
ENSG00000120262	6	ENSG00000120262	151878746	rs115429675	6	151819857	T	C	0.0477137	0.21098	0.0696652	0.00245787	0.483957	0.0197849	3.84362e-132	0.435947	0.145048	0.00265116	0.196155	20
ENSG00000112031	6	ENSG00000112031	153316158	rs6921137	6	153308198	T	G	0.308151	0.0809273	0.0340629	0.01751	0.854771	0.0157258	0	0.0946772	0.0398883	0.0176178	0.263434	20
ENSG00000130340	6	ENSG00000130340	158305202	rs6928468	6	158379892	G	C	0.133201	0.0994585	0.0468988	0.0339468	0.0980912	0.0125684	5.9691e-15	1.01394	0.495451	0.0407074	0.257373	20
ENSG00000242474	7	ENSG00000242474	142659	rs139398092	7	161261	A	G	0.0258449	0.334153	0.108293	0.00203108	1.00115	0.0627783	2.97013e-57	0.333769	0.110174	0.0024499	0.134536	20
ENSG00000178397	7	ENSG00000178397	6378826	rs9648590	7	6397631	G	T	0.374751	-0.0718009	0.0320488	0.0250673	0.141787	0.0091539	4.10362e-54	-0.506401	0.228388	0.0266033	0.824298	20
ENSG00000070882	7	ENSG00000070882	24928705	rs34105255	7	25070716	T	C	0.375746	0.073836	0.0323504	0.0224668	-0.285135	0.00824118	2.63333e-262	-0.258951	0.113703	0.0227604	0.0101807	20
ENSG00000223561	7	ENSG00000223561	25711792	rs208556	7	25625257	T	C	0.392644	-0.0786617	0.0316857	0.0130441	0.103162	0.00994406	3.2492e-25	-0.762508	0.315818	0.0157614	0.0533257	20
ENSG00000078399	7	ENSG00000078399	27206085	rs10259620	7	27202289	A	G	0.218688	-0.0814065	0.038384	0.0339352	-0.290852	0.0102932	1.17759e-175	0.27989	0.132342	0.0344391	0.190961	20
ENSG00000228668	7	ENSG00000228668	38384865	rs60306481	7	38387076	A	G	0.244533	-0.090063	0.0361949	0.0128362	1.17233	0.0154758	0	-0.0768238	0.0308909	0.0128847	0.99536	20
ENSG00000211697	7	ENSG00000211697	38389289	rs60306481	7	38387076	A	G	0.244533	-0.090063	0.0361949	0.0128362	1.00516	0.0174873	0	-0.0896004	0.0360426	0.0129204	0.906481	20
ENSG00000006451	7	ENSG00000006451	39705402	rs7797693	7	39756481	A	G	0.355865	0.0647927	0.0317925	0.0415511	0.147706	0.0120656	1.85409e-34	0.438658	0.218203	0.0443971	0.676826	20
ENSG00000136206	7	ENSG00000136206	44045104	rs2330943	7	44027348	A	G	0.411531	0.0733985	0.0317758	0.0208944	0.175654	0.0141087	1.3985e-35	0.417859	0.183987	0.0231392	0.0645823	20
ENSG00000235314	7	ENSG00000235314	44080337	rs10228823	7	44082242	C	A	0.241551	-0.140792	0.037055	0.000144956	-0.238028	0.0122425	3.35355e-84	0.591495	0.158619	0.000192228	0.0565606	20
ENSG00000122678	7	ENSG00000122678	44116992	rs28745596	7	44111189	C	T	0.084493	-0.180407	0.054068	0.000847869	0.727728	0.0134248	0	-0.247905	0.0744376	0.0008673	0.0747897	20
ENSG00000206838	7	ENSG00000206838	45144014	rs13224038	7	45048088	A	G	0.437376	-0.0720736	0.0313342	0.0214392	0.0570357	0.0100798	1.5279e-08	-1.26366	0.593035	0.0331029	0.715322	20
ENSG00000136205	7	ENSG00000136205	47468454	rs6945881	7	47707618	A	G	0.328032	0.0774737	0.0333815	0.0202944	-0.134763	0.00844128	2.24759e-57	-0.574887	0.250308	0.0216349	0.138891	16
ENSG00000146731	7	ENSG00000146731	56125502	rs10255049	7	56121304	G	A	0.351889	0.0807148	0.0336598	0.0164866	0.255742	0.00843216	4.69723e-202	0.31561	0.132027	0.0168254	0.303782	20
ENSG00000152926	7	ENSG00000152926	64452711	rs6460219	7	64453136	G	A	0.0347913	0.178854	0.0696375	0.0102183	-0.462735	0.0210267	2.46792e-107	-0.386515	0.151513	0.0107402	0.562543	20
ENSG00000196715	7	ENSG00000196715	65381402	rs2460421	7	65491123	T	A	0.5	0.0956572	0.0311477	0.00213281	-0.338466	0.00773137	0	-0.28262	0.0922523	0.00218722	0.534223	11
ENSG00000126522	7	ENSG00000126522	65549665	rs7781880	7	65760297	T	C	0.372763	-0.0772994	0.0323267	0.0167937	-0.192288	0.00812865	1.03361e-123	0.401998	0.168973	0.0173564	0.152815	13
ENSG00000169902	7	ENSG00000169902	65777858	rs12537823	7	65720884	A	G	0.372763	-0.0789939	0.0323212	0.0145244	-0.420236	0.00779723	0	0.187975	0.0769912	0.0146257	0.322159	16
ENSG00000179406	7	ENSG00000179406	65853678	rs62465706	7	66310546	T	C	0.0506958	0.221293	0.0743293	0.00290897	0.82881	0.0231606	1.86318e-280	0.267001	0.0899918	0.00300773	0.200729	3
ENSG00000223473	7	ENSG00000223473	65957318	rs76949143	7	66009851	A	T	0.0626243	0.227325	0.0722788	0.00166026	0.437089	0.0438818	2.26689e-23	0.520088	0.173412	0.00270734	0.798726	7
ENSG00000237310	7	ENSG00000237310	65959577	rs6976714	7	65891461	A	G	0.372763	-0.0804039	0.0323198	0.0128552	0.568657	0.0181168	2.91323e-216	-0.141392	0.0570136	0.013139	0.107215	10
ENSG00000154710	7	ENSG00000154710	66241085	rs12538131	7	66307853	C	G	0.0506958	0.221396	0.0743312	0.00289661	-0.474733	0.0206194	2.70513e-117	-0.466358	0.157879	0.003138	0.0816137	5
ENSG00000106609	7	ENSG00000106609	66404875	rs12537825	7	66381151	T	A	0.0506958	0.221878	0.0743476	0.00284201	0.214368	0.021377	1.1482e-23	1.03503	0.361854	0.00423172	0.324203	11
ENSG00000225969	7	ENSG00000225969	73149876	rs13233747	7	73149302	A	G	0.355865	-0.0875524	0.0328505	0.00769474	-0.414336	0.0163646	1.97341e-141	0.211308	0.0797227	0.00803645	0.69922	20
ENSG00000106077	7	ENSG00000106077	73151810	rs13233747	7	73149302	A	G	0.355865	-0.0875524	0.0328505	0.00769474	-0.450665	0.00796843	0	0.194274	0.0729743	0.00776261	0.821714	20
ENSG00000189143	7	ENSG00000189143	73230443	rs1989670	7	73251919	T	A	0.274354	-0.0816943	0.036466	0.0250722	0.137615	0.014317	7.11529e-22	-0.593644	0.272088	0.0291234	0.455912	20
ENSG00000165171	7	ENSG00000165171	73252892	rs8629	7	73245519	T	C	0.274354	-0.0816944	0.036469	0.025084	0.948411	0.0132969	0	-0.0861382	0.0384717	0.0251558	0.54342	20
ENSG00000157259	7	ENSG00000157259	92082458	rs78168358	7	92073947	T	G	0.147117	0.16149	0.0482749	0.000822198	-0.228188	0.0122269	9.93836e-78	-0.707703	0.214929	0.000992183	0.921126	20
ENSG00000127920	7	ENSG00000127920	93553421	rs180279	7	93533816	G	T	0.0745527	0.180621	0.0515545	0.000459185	-0.21339	0.0131589	3.86183e-59	-0.846438	0.247172	0.000615951	0.172174	17
ENSG00000158560	7	ENSG00000158560	95570750	rs7801111	7	95401417	A	G	0.254473	-0.0897682	0.0340926	0.00846165	-0.0906294	0.00914783	3.87349e-23	0.990497	0.389235	0.0109362	0.206532	20
ENSG00000106246	7	ENSG00000106246	99039091	rs76138712	7	99267708	G	T	0.0407555	0.232266	0.0879801	0.00829094	-0.360732	0.0275116	2.8109e-39	-0.643875	0.248788	0.00965211	0.533038	15
ENSG00000166925	7	ENSG00000166925	100068942	rs3807471	7	99778945	G	T	0.197813	-0.18778	0.0392502	1.71686e-06	-0.143474	0.00992199	2.16169e-47	1.30881	0.288154	5.57117e-06	0.228836	20
ENSG00000176125	7	ENSG00000176125	100486842	rs7783457	7	100471595	G	A	0.462227	0.0647002	0.0310924	0.0374431	-0.359273	0.00769173	0	-0.180087	0.0866285	0.0376323	0.62797	20
ENSG00000105835	7	ENSG00000105835	105907751	rs3801267	7	105918922	A	T	0.326044	-0.0700828	0.0320917	0.0289746	0.0850761	0.00824988	6.19347e-25	-0.823766	0.385577	0.0326425	0.094481	20
ENSG00000105939	7	ENSG00000105939	138761365	rs6974620	7	138810426	G	A	0.0616302	0.167461	0.0764657	0.0285233	-0.35802	0.017369	2.11555e-94	-0.467741	0.214781	0.0294242	0.712473	20
ENSG00000211720	7	ENSG00000211720	142224052	rs6959460	7	142222707	T	C	0.0944334	0.11355	0.0518994	0.0286774	-0.92974	0.0307505	8.21609e-201	-0.122131	0.0559673	0.0290957	0.145334	20
ENSG00000196456	7	ENSG00000196456	150087718	rs58892590	7	150124852	A	G	0.382704	-0.064486	0.0320043	0.0439133	0.297716	0.00882788	2.52909e-249	-0.216603	0.107691	0.0442905	0.112844	20
ENSG00000242258	7	ENSG00000242258	150137985	rs12536327	7	150125056	T	C	0.374751	0.0666975	0.0325719	0.0405895	-0.194815	0.0197677	6.5087e-23	-0.342363	0.170765	0.044976	0.860493	20
ENSG00000133574	7	ENSG00000133574	150267703	rs1916001	7	150254030	A	C	0.0497018	0.162894	0.0729282	0.0255076	-0.933993	0.0184141	0	-0.174406	0.0781578	0.0256504	0.347519	13
ENSG00000038945	8	ENSG00000038945	16195193	rs55979812	8	16405213	T	A	0.417495	-0.0630967	0.0316286	0.0460507	-0.379173	0.00778131	0	0.166406	0.0834844	0.0462332	0.781237	20
ENSG00000061337	8	ENSG00000061337	20132575	rs2735950	8	20109354	G	A	0.186879	-0.115957	0.0409893	0.00466981	0.271005	0.0101867	6.11798e-156	-0.427879	0.152102	0.00490649	0.0474451	20
ENSG00000168546	8	ENSG00000168546	21608892	rs1479056	8	21763393	A	G	0.427435	-0.0902478	0.0314199	0.00407483	-0.449767	0.00767655	0	0.200654	0.0699421	0.00411949	0.474653	20
ENSG00000147443	8	ENSG00000147443	21768877	rs11135701	8	21761443	T	C	0.428429	-0.0889567	0.0314568	0.00468547	-0.403772	0.00775712	0	0.220314	0.0780223	0.00474678	0.491397	20
ENSG00000158815	8	ENSG00000158815	21903114	rs113373756	8	21883515	C	A	0.0854871	0.167466	0.059932	0.00520174	-0.0969246	0.0160355	1.4997e-09	-1.7278	0.681212	0.0112013	0.161669	16
ENSG00000197181	8	ENSG00000197181	22173943	rs117138111	8	22219322	C	T	0.0526839	0.191384	0.0676769	0.00468541	-0.124156	0.0169654	2.5132e-13	-1.54148	0.584377	0.00834429	0.837328	18
ENSG00000253930	8	ENSG00000253930	23047490	rs34946145	8	23092573	A	G	0.239563	-0.0863569	0.0370838	0.0198752	0.197516	0.0252513	5.19909e-15	-0.437215	0.195895	0.0256225	0.906237	20
ENSG00000147421	8	ENSG00000147421	28835096	rs4623482	8	28923294	G	C	0.44831	0.0665751	0.0316908	0.0356611	0.0538267	0.00809667	2.971e-11	1.23684	0.617452	0.0451626	0.135076	20
ENSG00000197892	8	ENSG00000197892	29022718	rs4732916	8	29048009	T	C	0.105368	-0.15994	0.053223	0.00265501	-0.232075	0.0126796	7.83153e-75	0.689172	0.232405	0.00302301	0.11264	20
ENSG00000165046	8	ENSG00000165046	38255385	rs111903390	8	38244588	C	G	0.0198807	0.217178	0.0998583	0.0296408	0.247524	0.0427414	6.98851e-09	0.8774	0.43094	0.0417486	0.170531	11
ENSG00000083168	8	ENSG00000083168	41848252	rs4737024	8	41773598	C	G	0.38171	-0.0751846	0.0324316	0.0204356	-0.213893	0.00946666	4.91959e-113	0.351505	0.152421	0.0211025	0.765209	20
ENSG00000168300	8	ENSG00000168300	52770937	rs7833668	8	52853886	T	C	0.196819	0.125491	0.0426034	0.00322359	-0.301638	0.0112118	1.99326e-159	-0.416033	0.142084	0.00341069	0.385781	20
ENSG00000228801	8	ENSG00000228801	52835809	rs7838307	8	52873414	C	T	0.196819	0.124367	0.0426784	0.00356777	-0.283081	0.0242863	2.13848e-31	-0.439333	0.155404	0.00469808	0.663451	20
ENSG00000140396	8	ENSG00000140396	71169018	rs2979633	8	71074564	G	A	0.17992	0.0990952	0.0431153	0.0215403	0.109111	0.010404	9.87072e-26	0.908203	0.404528	0.0247621	0.398172	20
ENSG00000104325	8	ENSG00000104325	91038976	rs17623400	8	91138237	T	C	0.0745527	0.124981	0.0623859	0.0451391	-1.19954	0.0261742	0	-0.104191	0.0520577	0.0453445	0.553035	12
ENSG00000156170	8	ENSG00000156170	96018339	rs6651272	8	96047933	G	C	0.131213	0.0976196	0.0448539	0.0295261	0.239509	0.0122748	8.64787e-85	0.407582	0.188436	0.0305429	0.660071	20
ENSG00000034677	8	ENSG00000034677	101308867	rs56028014	8	101346553	G	C	0.190855	0.091049	0.0414805	0.0281647	0.106992	0.0107195	1.84601e-23	0.850991	0.396962	0.0320523	0.0143579	20
ENSG00000064313	8	ENSG00000064313	120794059	rs56180159	8	120834399	C	T	0.196819	-0.104092	0.0372261	0.00517056	-0.296509	0.00928377	7.82851e-224	0.351059	0.126028	0.0053436	0.999576	20
ENSG00000214803	8	ENSG00000214803	125232275	rs7837469	8	125290006	A	G	0.370775	0.064709	0.0318433	0.042143	0.185649	0.0222954	8.30569e-17	0.348555	0.176558	0.0483628	0.967963	20
ENSG00000164961	8	ENSG00000164961	126070292	rs6988871	8	126103587	A	T	0.0536779	0.191023	0.0898192	0.0334408	0.273715	0.0201409	4.59083e-42	0.697892	0.332143	0.0356254	0.235743	20
ENSG00000156831	8	ENSG00000156831	126241641	rs76894200	8	126105575	C	T	0.055666	0.193732	0.0885355	0.0286562	-0.163476	0.0204513	1.3127e-15	-1.18508	0.561508	0.0348125	0.388258	20
ENSG00000104472	8	ENSG00000104472	141524316	rs4246131	8	141526038	T	C	0.148111	0.128162	0.046197	0.00553299	-0.330177	0.0116184	1.19814e-177	-0.388161	0.140581	0.00576035	0.304214	10
ENSG00000105339	8	ENSG00000105339	142166642	rs9792	8	142205237	G	A	0.414513	-0.0718028	0.0320258	0.0249596	-0.303724	0.00847166	1.73031e-281	0.236408	0.10565	0.0252435	0.705558	20
ENSG00000227184	8	ENSG00000227184	144946064	rs59265584	8	144950715	C	T	0.126243	-0.099521	0.0446773	0.0259103	-0.447627	0.0165363	2.25797e-161	0.22233	0.100147	0.0264154	0.510441	20
ENSG00000164975	9	ENSG00000164975	15444326	rs10756665	9	15439453	A	G	0.0854871	-0.132604	0.057482	0.0210619	-0.332836	0.0129484	1.03302e-145	0.398405	0.173398	0.0215824	0.150299	20
ENSG00000164985	9	ENSG00000164985	15487540	rs1046388	9	15466033	C	G	0.121272	-0.137448	0.0521624	0.00841365	-0.0886747	0.0121682	3.15991e-13	1.55003	0.625518	0.0132125	0.0495934	20
ENSG00000164989	9	ENSG00000164989	15807278	rs276452	9	15574495	T	G	0.0516899	-0.186298	0.0778405	0.016696	0.397574	0.0180854	4.17027e-107	-0.468587	0.196945	0.0173467	0.852899	20
ENSG00000096872	9	ENSG00000096872	27004982	rs72703112	9	27009579	T	C	0.104374	-0.138985	0.0541833	0.0103149	0.236282	0.0133551	4.81577e-70	-0.588217	0.231714	0.0111313	0.177421	18
ENSG00000137074	9	ENSG00000137074	32998885	rs4879649	9	32950891	T	A	0.417495	-0.0691413	0.0316665	0.0290049	-0.230939	0.00874375	1.00027e-153	0.299392	0.137588	0.0295555	0.363756	20
ENSG00000122692	9	ENSG00000122692	33059213	rs10758180	9	33045147	G	A	0.414513	-0.0636336	0.0316025	0.0440555	-0.221104	0.00800636	7.14967e-168	0.2878	0.14331	0.0446187	0.0279331	20
ENSG00000086102	9	ENSG00000086102	33330832	rs696286	9	33249059	G	A	0.17992	0.0941336	0.0428772	0.0281332	0.0882315	0.0108601	4.49581e-16	1.06689	0.503393	0.0340562	0.463699	17
ENSG00000188647	9	ENSG00000188647	72349656	rs2026794	9	72352439	A	C	0.0646123	-0.164583	0.068692	0.0165769	0.588986	0.0204831	7.9109e-182	-0.279435	0.117032	0.0169548	0.282651	20
ENSG00000119138	9	ENSG00000119138	73014521	rs35098932	9	73024521	C	T	0.417495	-0.0716821	0.0312419	0.0217664	-0.156241	0.00810849	9.81871e-83	0.458792	0.201373	0.0227072	0.816016	20
ENSG00000135045	9	ENSG00000135045	77564649	rs72732904	9	77557916	C	A	0.12326	-0.125472	0.0480475	0.00901661	0.228143	0.0123824	8.30953e-76	-0.549973	0.212708	0.00972146	0.370101	20
ENSG00000156052	9	ENSG00000156052	80488688	rs7864651	9	80600495	T	A	0.305169	-0.105183	0.0349931	0.00264863	-0.146364	0.00894009	3.05087e-60	0.718641	0.243079	0.00311246	0.684131	20
ENSG00000165030	9	ENSG00000165030	94178735	rs968821	9	94187634	C	G	0.338966	-0.0995089	0.0329626	0.00253746	0.110107	0.00857414	9.56244e-38	-0.903744	0.307529	0.0032956	0.116379	20
ENSG00000185963	9	ENSG00000185963	95500369	rs7875227	9	95457697	C	T	0.265408	0.0756992	0.0345543	0.028471	0.432128	0.0085756	0	0.175178	0.0800386	0.0286211	0.622039	20
ENSG00000226334	9	ENSG00000226334	107690503	rs2980083	9	107691362	C	A	0.502982	0.0653905	0.0314743	0.0377478	-0.487421	0.0214587	3.2285e-114	-0.134156	0.0648427	0.0385511	0.533168	20
ENSG00000106853	9	ENSG00000106853	114337068	rs10113961	9	114368154	T	C	0.275348	-0.119572	0.0343823	0.000505684	-0.224199	0.00927537	4.44822e-129	0.533332	0.154936	0.000576831	0.422871	20
ENSG00000148154	9	ENSG00000148154	114678347	rs7860334	9	114699872	C	T	0.0884692	0.149883	0.0517943	0.003806	0.186257	0.0131265	1.06569e-45	0.804709	0.283804	0.00457622	0.661343	20
ENSG00000119321	9	ENSG00000119321	115953463	rs17762660	9	115952414	T	C	0.0616302	-0.132206	0.0594356	0.0261244	0.465849	0.01776	1.19941e-151	-0.283796	0.128043	0.0266639	0.937239	20
ENSG00000157693	9	ENSG00000157693	117391094	rs7032258	9	117384998	G	A	0.228628	-0.0971667	0.0367086	0.00812151	-0.301297	0.00916818	7.33086e-237	0.322494	0.12223	0.00832905	0.650687	20
ENSG00000148180	9	ENSG00000148180	124032599	rs10760167	9	124035545	G	A	0.455268	-0.0787452	0.0312657	0.0117829	0.610664	0.00717049	0	-0.12895	0.0512219	0.0118198	0.717337	20
ENSG00000235865	9	ENSG00000235865	124045427	rs10818522	9	124019010	C	A	0.455268	-0.0784329	0.0312787	0.0121572	0.0875953	0.00909533	5.92659e-22	-0.8954	0.368987	0.0152392	0.851537	20
ENSG00000136856	9	ENSG00000136856	130165062	rs11789887	9	130168840	G	A	0.363817	0.0798223	0.0316589	0.0116915	0.418457	0.00778404	0	0.190754	0.0757394	0.0117838	0.834852	20
ENSG00000196152	9	ENSG00000196152	130197156	rs7033779	9	130190810	T	A	0.366799	0.0705161	0.0315505	0.0254161	0.34044	0.00791282	0	0.207132	0.0928008	0.0256143	0.577427	20
ENSG00000197958	9	ENSG00000197958	130211818	rs4504745	9	130197414	A	G	0.365805	0.0705392	0.0315499	0.025365	-0.802106	0.0150127	0	-0.0879425	0.0393682	0.0254934	0.460531	20
ENSG00000106976	9	ENSG00000106976	130991592	rs10760548	9	130965235	G	A	0.0119284	0.304111	0.142988	0.0334348	0.459951	0.0285737	2.67777e-58	0.661182	0.313579	0.0349879	0.0580875	20
ENSG00000148344	9	ENSG00000148344	132507968	rs17418275	9	132537037	C	T	0.0596421	-0.134286	0.0673207	0.0460739	0.605311	0.0224967	1.83844e-159	-0.221846	0.111522	0.0466729	0.636375	20
ENSG00000196358	9	ENSG00000196358	135078627	rs75552581	9	135117111	C	G	0.311133	-0.0662431	0.0334962	0.0479706	0.189289	0.00975636	7.48084e-84	-0.349957	0.177875	0.0491331	0.0486007	20
ENSG00000170835	9	ENSG00000170835	135942306	rs603098	9	135917030	G	A	0.382704	-0.0736442	0.0321904	0.0221508	0.141629	0.0085895	4.43105e-61	-0.51998	0.229464	0.0234475	0.936047	20
ENSG00000130559	9	ENSG00000130559	138749703	rs10081717	9	138765633	C	A	0.109344	-0.135392	0.052884	0.0104621	-0.311042	0.0129184	4.31264e-128	0.435284	0.17098	0.0109022	0.310676	20
ENSG00000204001	9	ENSG00000204001	139650758	rs7045416	9	139652329	C	G	0.129225	0.100771	0.0455625	0.0269872	0.983621	0.0183513	0	0.102449	0.0463606	0.0271175	0.598756	20
ENSG00000177943	9	ENSG00000177943	139750322	rs885070	9	139856810	G	A	0.435388	-0.0672243	0.031413	0.0323536	0.0784582	0.00928609	2.9381e-17	-0.856816	0.413022	0.0380325	0.607976	20
ENSG00000260190	9	ENSG00000260190	139832030	rs2271870	9	139839297	A	G	0.323062	0.0738186	0.0334347	0.0272554	-0.150887	0.0231977	7.80039e-11	-0.48923	0.234005	0.0365567	0.666251	20
ENSG00000184925	9	ENSG00000184925	139846976	rs908833	9	139850675	T	G	0.437376	-0.0635085	0.0314593	0.0435128	0.0889901	0.00946039	5.1245e-21	-0.713658	0.361564	0.0484032	0.252352	20
ENSG00000107317	9	ENSG00000107317	139875921	rs885070	9	139856810	G	A	0.435388	-0.0672243	0.031413	0.0323536	0.301629	0.0116077	7.27953e-149	-0.222871	0.104497	0.0329417	0.617249	20
ENSG00000123240	10	ENSG00000123240	13160878	rs67121368	10	13174759	T	A	0.276342	0.0683014	0.0344798	0.0476012	-0.430845	0.00865416	0	-0.158529	0.0800916	0.0477772	0.0149485	20
ENSG00000228330	10	ENSG00000228330	13184581	rs2399913	10	13185528	C	A	0.295229	-0.0766746	0.0350981	0.0289197	0.456157	0.024761	8.6865e-76	-0.168088	0.0774822	0.0300538	0.263682	20
ENSG00000152457	10	ENSG00000152457	14967894	rs7922341	10	14952792	C	A	0.15507	0.107096	0.0440758	0.0151064	0.156364	0.0107187	3.3487e-48	0.684917	0.285763	0.016539	0.669489	20
ENSG00000136770	10	ENSG00000136770	22169082	rs2296624	10	22856946	T	C	0.326044	0.120922	0.0331353	0.000262923	-0.0873666	0.00854642	1.57071e-24	-1.38407	0.402709	0.000588416	0.479301	20
ENSG00000150867	10	ENSG00000150867	22913631	rs10430590	10	22833063	T	A	0.306163	0.121627	0.033408	0.000271957	-0.114273	0.00885534	4.2511e-38	-1.06435	0.303765	0.00045855	0.879233	20
ENSG00000095794	10	ENSG00000095794	35458802	rs146330095	10	35394572	C	G	0.184891	0.0925133	0.0409491	0.0238692	-0.133348	0.0110216	1.07171e-33	-0.693771	0.312391	0.0263617	0.679212	20
ENSG00000174194	10	ENSG00000174194	51298001	rs4463801	10	51585752	T	C	0.437376	0.0621209	0.0315047	0.0486327	0.801599	0.0146694	0	0.0774962	0.0393279	0.0487794	0.462064	12
ENSG00000108091	10	ENSG00000108091	61607467	rs12778666	10	61540054	T	C	0.55169	0.0636615	0.0311673	0.0410943	-0.186656	0.011742	6.71117e-57	-0.341063	0.168349	0.0427729	0.517658	20
ENSG00000171988	10	ENSG00000171988	65076351	rs9919429	10	65313819	G	A	0.485089	-0.0694225	0.0311682	0.0259238	0.0522472	0.00805166	8.64078e-11	-1.32873	0.630716	0.0351436	0.855491	20
ENSG00000156515	10	ENSG00000156515	71095689	rs2305196	10	71144324	A	G	0.253479	0.0940773	0.0353563	0.00779481	-0.177888	0.00928287	7.5399e-82	-0.528858	0.200663	0.00840021	0.36596	20
ENSG00000035403	10	ENSG00000035403	75818895	rs8255	10	75879750	A	G	0.130219	0.107	0.0463305	0.0209163	-0.483672	0.0115025	0	-0.221224	0.0959334	0.0211097	0.068732	20
ENSG00000119922	10	ENSG00000119922	91065372	rs2102698	10	91172431	G	A	0.0437376	0.3031	0.102586	0.00313085	0.279126	0.0248302	2.553e-29	1.08589	0.380009	0.00426941	0.995875	20
ENSG00000107798	10	ENSG00000107798	91073820	rs1412444	10	91002927	T	C	0.360835	-0.0858115	0.0328764	0.00905094	0.904107	0.00661267	0	-0.0949129	0.03637	0.00906353	0.101755	20
ENSG00000148688	10	ENSG00000148688	92649892	rs76017080	10	92610589	C	T	0.0755467	-0.117867	0.053629	0.0279617	0.10371	0.0139827	1.198e-13	-1.13651	0.539332	0.0350956	0.338534	20
ENSG00000174721	10	ENSG00000174721	93667793	rs10881994	10	93668408	T	C	0.0864811	0.13997	0.0617946	0.023508	0.119374	0.016426	3.66472e-13	1.17252	0.542214	0.0305814	0.134677	20
ENSG00000107864	10	ENSG00000107864	93929621	rs833385	10	93831646	G	C	0.374751	-0.0671953	0.0317307	0.0342026	-0.0928735	0.00810796	2.22988e-30	0.723514	0.347445	0.0373071	0.234749	20
ENSG00000155254	10	ENSG00000155254	99475418	rs7914697	10	99481018	C	T	0.232604	0.112561	0.0342444	0.00101259	0.110164	0.0101392	1.6885e-27	1.02176	0.324763	0.00165416	0.145777	20
ENSG00000155256	10	ENSG00000155256	99508771	rs4244329	10	99519753	G	A	0.16998	0.111946	0.0379907	0.00321229	-0.156871	0.00971661	1.23948e-58	-0.713617	0.246179	0.0037463	0.300015	20
ENSG00000120057	10	ENSG00000120057	99529108	rs4919139	10	99532860	A	G	0.147117	0.125267	0.0404428	0.00195228	0.18441	0.0151104	2.95199e-34	0.679287	0.226262	0.00268023	0.653244	20
ENSG00000107819	10	ENSG00000107819	102795994	rs11597056	10	102791911	A	C	0.217694	0.13113	0.0405955	0.00123716	0.258114	0.0120663	1.60659e-101	0.508033	0.15906	0.00140335	0.412354	20
ENSG00000107833	10	ENSG00000107833	103542126	rs61873589	10	103627885	C	G	0.372763	-0.0693427	0.0317367	0.0288936	-0.183831	0.00820799	4.24775e-111	0.377209	0.17346	0.0296593	0.71874	20
ENSG00000166275	10	ENSG00000166275	104623485	rs9527	10	104623578	T	C	0.251491	-0.0790834	0.0363623	0.0296394	-0.67685	0.00852642	0	0.11684	0.0537429	0.0297006	0.327915	20
ENSG00000214435	10	ENSG00000214435	104645464	rs7085104	10	104628873	G	A	0.349901	-0.0842124	0.0332037	0.0112051	-0.514942	0.00800153	0	0.163538	0.0645305	0.0112682	0.650102	20
ENSG00000119953	10	ENSG00000119953	112058753	rs928929	10	112042451	C	T	0.451292	-0.0787112	0.0313498	0.0120478	-0.0847511	0.00800082	3.2182e-26	0.928733	0.380153	0.0145636	0.17881	20
ENSG00000165650	10	ENSG00000165650	119087489	rs1638670	10	119154977	G	A	0.277336	0.0715997	0.0324182	0.0272008	0.571085	0.00787698	0	0.125375	0.0567923	0.0272722	0.747331	20
ENSG00000107679	10	ENSG00000107679	124163039	rs5013920	10	124154793	A	T	0.467197	-0.0815772	0.031176	0.00887936	-0.391322	0.00764985	0	0.208466	0.0797726	0.00896862	0.0617049	20
ENSG00000237489	10	ENSG00000237489	131886859	rs58744229	10	131908770	A	G	0.139165	-0.110573	0.045517	0.0151294	0.112824	0.0130192	4.4757e-18	-0.980044	0.418983	0.0193303	0.578875	20
ENSG00000176171	10	ENSG00000176171	133788506	rs7077135	10	133750199	C	T	0.2167	-0.0769803	0.0357853	0.0314627	-0.130363	0.0170986	2.45549e-14	0.590505	0.285221	0.0384205	0.700864	11
ENSG00000214279	10	ENSG00000214279	135302247	rs2149618	10	135288814	G	T	0.181909	0.122081	0.0414611	0.00323502	0.300536	0.0124883	5.75945e-128	0.406212	0.138986	0.00347032	0.426331	20
ENSG00000185507	11	ENSG00000185507	614276	rs12360820	11	620927	A	C	0.171968	-0.0823059	0.0413887	0.0467443	-0.230781	0.010408	6.20425e-109	0.35664	0.180061	0.0476294	0.292842	20
ENSG00000255153	11	ENSG00000255153	1331468	rs79890848	11	1341465	G	A	0.0497018	0.140756	0.068449	0.0397483	0.876947	0.0417077	3.79317e-98	0.160506	0.0784262	0.0406983	0.235129	20
ENSG00000117984	11	ENSG00000117984	1779602	rs59571891	11	1771188	G	T	0.239563	-0.0960875	0.036489	0.00845523	-0.134718	0.0102946	3.94869e-39	0.713251	0.276285	0.00983493	0.253509	20
ENSG00000213934	11	ENSG00000213934	5270217	rs11036455	11	5270418	A	G	0.295229	0.0946056	0.0364413	0.00942863	0.543431	0.0218539	1.71042e-136	0.174089	0.0674223	0.00982084	0.433729	20
ENSG00000121236	11	ENSG00000121236	5625763	rs10769115	11	5625251	T	C	0.255467	0.0827415	0.0359094	0.0212128	0.227125	0.0101579	9.78181e-111	0.3643	0.158942	0.0219035	0.15903	20
ENSG00000166478	11	ENSG00000166478	9515968	rs11042379	11	9497952	A	G	0.0715706	-0.199685	0.0572157	0.000482943	0.861875	0.0145808	0	-0.231687	0.0665007	0.000494025	0.100465	20
ENSG00000148926	11	ENSG00000148926	10327585	rs7107290	11	10294772	G	A	0.445328	-0.0618408	0.0313509	0.0485482	-0.336872	0.00772457	0	0.183574	0.0931598	0.0487784	0.178817	20
ENSG00000133808	11	ENSG00000133808	12339159	rs6485679	11	12376105	G	A	0.122266	0.13518	0.0473897	0.00433747	0.565617	0.0115691	0	0.238995	0.0839266	0.00440402	0.646965	20
ENSG00000197702	11	ENSG00000197702	12475540	rs4757405	11	12398611	T	C	0.142147	0.125567	0.0468324	0.00733571	-0.19426	0.0132586	1.31581e-48	-0.646388	0.245084	0.00835419	0.314471	17
ENSG00000179057	11	ENSG00000179057	18736814	rs2289965	11	18728650	C	T	0.397614	-0.071837	0.031768	0.0237405	0.176941	0.00906944	9.09924e-85	-0.405993	0.180742	0.024687	0.876023	20
ENSG00000121690	11	ENSG00000121690	33046269	rs4756561	11	33099455	C	T	0.341948	0.07478	0.0332822	0.02465	0.242649	0.00828045	9.27762e-189	0.308182	0.137565	0.0250735	0.878371	20
ENSG00000176148	11	ENSG00000176148	33094226	rs2273554	11	33097986	A	T	0.341948	0.0751864	0.0332468	0.0237309	0.463149	0.0080057	0	0.162337	0.0718392	0.0238378	0.975438	20
ENSG00000213713	11	ENSG00000213713	33097559	rs10836020	11	33102251	T	C	0.34493	0.0711825	0.0336289	0.0342848	0.805224	0.0184299	0	0.0884008	0.0418124	0.034496	0.882276	20
ENSG00000175104	11	ENSG00000175104	36520199	rs331463	11	36501787	A	T	0.143141	-0.111251	0.0436251	0.0107672	-0.0940786	0.0113083	8.84102e-17	1.18253	0.485005	0.0147611	0.371377	20
ENSG00000149177	11	ENSG00000149177	48095891	rs1017875	11	47999218	T	C	0.190855	-0.083936	0.0386908	0.0300518	0.244892	0.0108152	1.62047e-113	-0.342747	0.158715	0.03081	0.753542	20
ENSG00000149150	11	ENSG00000149150	57267633	rs514385	11	57306011	T	C	0.439364	-0.0731785	0.0315166	0.0202382	0.0847103	0.00805108	6.86967e-26	-0.863868	0.381004	0.0233689	0.153936	20
ENSG00000134809	11	ENSG00000134809	57297106	rs2729382	11	57309933	T	C	0.441352	-0.0734437	0.0314555	0.0195517	0.409585	0.00764995	0	-0.179313	0.0768716	0.0196678	0.402819	20
ENSG00000214872	11	ENSG00000214872	57313543	rs2234409	11	57321811	G	T	0.44334	-0.0744117	0.031458	0.0180092	0.256312	0.00879065	6.73122e-187	-0.290316	0.123136	0.0183894	0.180148	20
ENSG00000255139	11	ENSG00000255139	59395618	rs80229905	11	59371538	A	C	0.0447316	-0.159903	0.0754171	0.0339847	0.332786	0.0447666	1.0552e-13	-0.4805	0.235661	0.0414559	0.729506	16
ENSG00000166889	11	ENSG00000166889	59420321	rs11230036	11	59427645	T	C	0.0457256	-0.164107	0.0749806	0.0286213	-0.239813	0.0201311	1.01751e-32	0.684313	0.317896	0.0313475	0.571528	20
ENSG00000254477	11	ENSG00000254477	59521468	rs17154157	11	59550534	C	T	0.0646123	-0.154857	0.0650742	0.0173264	-0.331517	0.0406879	3.70598e-16	0.467118	0.204493	0.0223555	0.964836	19
ENSG00000133328	11	ENSG00000133328	63325548	rs11231521	11	63336350	G	A	0.0666004	-0.182232	0.0732232	0.0128203	0.286361	0.0168746	1.36931e-64	-0.636372	0.258437	0.0138017	0.609144	16
ENSG00000149761	11	ENSG00000149761	63995785	rs2286612	11	63994230	T	G	0.0188867	-0.341758	0.154783	0.0272462	-0.206806	0.0264425	5.24049e-15	1.65255	0.7777	0.0335935	0.970725	5
ENSG00000214659	11	ENSG00000214659	65495047	rs601683	11	65550898	C	T	0.208748	-0.0924696	0.0379855	0.0149191	-0.201616	0.0121765	1.40642e-61	0.458641	0.19043	0.0160206	0.0876708	20
ENSG00000255557	11	ENSG00000255557	65526128	rs601683	11	65550898	C	T	0.208748	-0.0924696	0.0379855	0.0149191	-0.627053	0.0241302	7.09225e-149	0.147467	0.0608431	0.0153622	0.0399095	20
ENSG00000175513	11	ENSG00000175513	65720175	rs470192	11	65724291	T	C	0.440358	0.0752279	0.0312393	0.0160351	-0.146672	0.0155054	3.0972e-21	-0.512898	0.219781	0.0196123	0.755942	20
ENSG00000175467	11	ENSG00000175467	65738229	rs551659	11	65749645	T	C	0.429423	0.0739637	0.031465	0.0187398	-0.104111	0.0080375	2.25359e-38	-0.710428	0.30716	0.0207287	0.705169	20
ENSG00000175334	11	ENSG00000175334	65770585	rs655744	11	65776585	G	T	0.440358	0.0731479	0.0312803	0.0193633	-0.337215	0.00782397	0	-0.216917	0.0928971	0.019542	0.609498	20
ENSG00000175294	11	ENSG00000175294	65789105	rs56154109	11	65742838	C	T	0.446322	0.0704606	0.0312266	0.0240436	-0.0968094	0.00799774	9.98557e-34	-0.727828	0.328114	0.0265398	0.566592	20
ENSG00000172613	11	ENSG00000172613	67162528	rs2429459	11	67095358	G	C	0.0357853	0.200768	0.0877652	0.0221633	0.323819	0.0200995	2.14231e-58	0.620001	0.273751	0.0235225	0.848401	20
ENSG00000167799	11	ENSG00000167799	67396405	rs10736660	11	67419855	G	A	0.192843	-0.105096	0.039016	0.00706734	0.0634996	0.0106715	2.67489e-09	-1.65506	0.674454	0.0141304	0.341571	15
ENSG00000132744	11	ENSG00000132744	67414078	rs61894523	11	67420350	A	G	0.11332	-0.125065	0.0507013	0.0136363	0.351561	0.0154978	6.35824e-114	-0.355742	0.145068	0.0141966	0.247357	20
ENSG00000110075	11	ENSG00000110075	68305494	rs11228256	11	68251460	A	G	0.27336	-0.0695753	0.0347989	0.04557	0.159841	0.00930291	3.63453e-66	-0.435279	0.219179	0.0470384	0.996163	20
ENSG00000175581	11	ENSG00000175581	73537269	rs7125433	11	73500926	T	G	0.186879	0.092708	0.0407044	0.0227511	0.511277	0.0146281	1.22011e-267	0.181326	0.0797821	0.0230401	0.492883	20
ENSG00000166439	11	ENSG00000166439	74506685	rs641584	11	74654254	G	A	0.476143	0.102096	0.0311339	0.00104079	-0.205886	0.00865153	3.53625e-125	-0.495888	0.152648	0.00115988	0.457561	20
ENSG00000241170	11	ENSG00000241170	74609199	rs590105	11	74624011	A	C	0.473161	0.10357	0.0311446	0.000882771	0.167572	0.00936742	1.44179e-71	0.618062	0.189042	0.00107763	0.285727	20
ENSG00000118363	11	ENSG00000118363	74675184	rs1315299	11	74598976	G	C	0.240557	-0.118513	0.0376553	0.00164784	-0.182244	0.0173768	9.829e-26	0.650296	0.215723	0.00257408	0.566197	20
ENSG00000170145	11	ENSG00000170145	111537346	rs567859	11	111486738	A	G	0.341948	-0.0864354	0.0341681	0.0114157	0.225513	0.00863088	1.72565e-150	-0.383283	0.152221	0.0118045	0.969523	20
ENSG00000086848	11	ENSG00000086848	111697612	rs12364361	11	111755862	T	C	0.323062	-0.0757004	0.0342958	0.0272946	-0.0766355	0.0133251	8.8612e-09	0.987799	0.479346	0.0393297	0.565768	11
ENSG00000255561	11	ENSG00000255561	111748373	rs1045282	11	111754574	C	A	0.323062	-0.0756854	0.0342953	0.0273229	-0.057035	0.00981501	6.21011e-09	1.327	0.643205	0.0391028	0.803423	20
ENSG00000137720	11	ENSG00000137720	111753179	rs1045282	11	111754574	C	A	0.323062	-0.0756854	0.0342953	0.0273229	-0.140385	0.00892559	9.6623e-56	0.539127	0.246687	0.0288547	0.670676	20
ENSG00000150776	11	ENSG00000150776	111950342	rs12362685	11	111478720	T	A	0.357853	0.0799126	0.0320578	0.0126752	0.104317	0.0139394	7.23139e-14	0.766057	0.323913	0.0180294	0.052885	16
ENSG00000048028	11	ENSG00000048028	113707444	rs73004065	11	113512309	A	T	0.0994036	0.113915	0.0463214	0.0139238	-0.122159	0.0134067	8.10259e-20	-0.932513	0.392758	0.0175838	0.719455	20
ENSG00000186318	11	ENSG00000186318	117171688	rs477036	11	117183914	C	T	0.464215	-0.105617	0.0312741	0.000732479	0.208225	0.00791533	1.61161e-152	-0.507222	0.151426	0.000809179	0.95398	20
ENSG00000110274	11	ENSG00000110274	117234628	rs548893	11	117193619	G	C	0.375746	-0.101868	0.0323213	0.00162307	0.170059	0.00820992	2.60112e-95	-0.599017	0.192247	0.00183406	0.364234	20
ENSG00000167286	11	ENSG00000167286	118211564	rs2276423	11	118210106	G	C	0.228628	-0.0908126	0.0354883	0.010499	0.140015	0.00916378	1.0522e-52	-0.648591	0.25699	0.0116095	0.0779	20
ENSG00000248712	11	ENSG00000248712	119063913	rs11217175	11	119064394	T	C	0.133201	-0.11326	0.0414935	0.00634148	0.130937	0.0117356	6.60388e-29	-0.864997	0.326243	0.00801616	0.970643	20
ENSG00000110395	11	ENSG00000110395	119127201	rs2155380	11	119080037	G	A	0.324056	0.0762684	0.0350491	0.0295517	-0.314772	0.0127268	4.7246e-135	-0.242297	0.111778	0.0301835	0.363299	20
ENSG00000137709	11	ENSG00000137709	120149001	rs2465654	11	120099791	T	C	0.0815109	-0.146441	0.0613365	0.0169633	0.268466	0.0168062	1.93323e-57	-0.545474	0.231009	0.0182122	0.761237	20
ENSG00000134910	11	ENSG00000134910	125478358	rs505232	11	125492296	A	T	0.306163	0.0771093	0.0343052	0.0245928	-0.307675	0.012746	9.74233e-129	-0.250619	0.111981	0.0252172	0.105741	20
ENSG00000166086	11	ENSG00000166086	133980358	rs605930	11	134032102	A	G	0.245527	0.0830298	0.0376836	0.0275708	0.145593	0.00943264	9.52009e-54	0.570288	0.261453	0.0291665	0.298322	20
ENSG00000006831	12	ENSG00000006831	1847792	rs10773986	12	1841324	G	A	0.348907	-0.0839764	0.0335088	0.0122072	0.190023	0.00841354	6.03089e-113	-0.441927	0.177423	0.0127452	0.92571	20
ENSG00000256271	12	ENSG00000256271	2779526	rs55830098	12	2799987	T	C	0.122266	-0.0942271	0.0473442	0.0465626	-0.426466	0.029054	8.86581e-49	0.220949	0.112031	0.0485855	0.971131	20
ENSG00000246627	12	ENSG00000246627	2792766	rs55830098	12	2799987	T	C	0.122266	-0.0942271	0.0473442	0.0465626	-0.435788	0.0290274	6.0355e-51	0.216222	0.109591	0.048496	0.966724	20
ENSG00000011105	12	ENSG00000011105	3291125	rs71458049	12	3367106	A	G	0.0675944	-0.16086	0.0766484	0.0358456	-0.173088	0.0169771	2.07889e-24	0.929354	0.452114	0.0398233	0.175638	20
ENSG00000008323	12	ENSG00000008323	6428637	rs1800692	12	6442346	A	G	0.367793	-0.080283	0.0318874	0.0118122	0.0722407	0.00831902	3.8276e-18	-1.11133	0.459583	0.0156008	0.862921	11
ENSG00000067182	12	ENSG00000067182	6444601	rs1800692	12	6442346	A	G	0.367793	-0.080283	0.0318874	0.0118122	0.253907	0.00813418	6.70962e-214	-0.316191	0.125995	0.0120883	0.675817	14
ENSG00000111644	12	ENSG00000111644	6751933	rs12321102	12	6755194	T	C	0.0328032	0.293837	0.0816508	0.000319808	-0.215875	0.0221687	2.0801e-22	-1.36115	0.403234	0.000736632	0.924149	20
ENSG00000010610	12	ENSG00000010610	6912999	rs7296859	12	6894164	C	G	0.318091	-0.0718948	0.0335079	0.0319044	0.236626	0.00860315	1.54668e-166	-0.303833	0.142037	0.032427	0.565529	15
ENSG00000250510	12	ENSG00000250510	6933648	rs7296859	12	6894164	C	G	0.318091	-0.0718948	0.0335079	0.0319044	0.542047	0.0081436	0	-0.132636	0.0618495	0.0319935	0.631788	18
ENSG00000256594	12	ENSG00000256594	9799098	rs116860640	12	10016495	G	A	0.0248509	0.296959	0.111621	0.00780448	-0.435089	0.0353437	7.98259e-35	-0.682525	0.262471	0.00931205	0.576238	7
ENSG00000213443	12	ENSG00000213443	9848401	rs116860640	12	10016495	G	A	0.0248509	0.296959	0.111621	0.00780448	-0.831559	0.0698226	1.0548e-32	-0.357111	0.13754	0.00942006	0.431534	10
ENSG00000184293	12	ENSG00000184293	9877175	rs71450006	12	10082627	A	G	0.0178926	0.317321	0.100343	0.00156494	0.56299	0.0374617	4.78419e-51	0.563636	0.182136	0.00197083	0.0813493	12
ENSG00000188393	12	ENSG00000188393	10068126	rs74065411	12	10096086	C	G	0.0308151	0.186614	0.0799394	0.0195723	0.465622	0.0192552	3.47467e-129	0.400785	0.172481	0.0201445	0.481922	20
ENSG00000225231	12	ENSG00000225231	10092636	rs12229020	12	10117683	G	C	0.225646	0.0973502	0.035043	0.00546913	0.946634	0.01271	0	0.102838	0.0370443	0.00550171	0.914988	20
ENSG00000231560	12	ENSG00000231560	10103335	rs61913538	12	10120251	A	G	0.229622	0.0922674	0.0348908	0.00818204	0.130348	0.0110216	2.84431e-32	0.707852	0.274283	0.00985904	0.376085	20
ENSG00000172322	12	ENSG00000172322	10126104	rs12230244	12	10117369	T	A	0.224652	0.0980508	0.0350365	0.00513357	1.22241	0.00608912	0	0.080211	0.0286646	0.00513789	0.547555	20
ENSG00000165682	12	ENSG00000165682	10152132	rs770749	12	10126194	T	A	0.409543	0.0659475	0.0314913	0.0362469	0.447561	0.00766786	0	0.147348	0.0704073	0.036367	0.0262846	20
ENSG00000256660	12	ENSG00000256660	10167222	rs12230244	12	10117369	T	A	0.224652	0.0980508	0.0350365	0.00513357	0.923959	0.00749961	0	0.10612	0.0379298	0.00514505	0.839037	20
ENSG00000070018	12	ENSG00000070018	12344452	rs10845503	12	12428341	A	G	0.27336	-0.0679406	0.0338887	0.0449826	0.179263	0.00870938	3.91417e-94	-0.378999	0.189939	0.0460021	0.0597952	20
ENSG00000008394	12	ENSG00000008394	16631134	rs4149190	12	16502260	A	T	0.0586481	0.152339	0.0635639	0.0165466	-0.38738	0.0156365	1.70959e-135	-0.393256	0.164853	0.0170562	0.168415	20
ENSG00000121350	12	ENSG00000121350	21606924	rs1860947	12	21654644	C	A	0.138171	-0.121699	0.0476364	0.0106265	-0.227171	0.0131707	1.15439e-66	0.535714	0.211981	0.0114984	0.569337	20
ENSG00000111711	12	ENSG00000111711	21663028	rs11046106	12	21680478	C	T	0.292247	-0.0699744	0.03493	0.0451476	0.263404	0.00880774	1.64424e-196	-0.265654	0.132907	0.0456303	0.221737	20
ENSG00000134548	12	ENSG00000134548	21684776	rs10770822	12	21682239	C	T	0.400596	-0.0844648	0.0325695	0.00950395	0.380872	0.0154224	1.18071e-134	-0.221767	0.0859831	0.00990319	0.0538119	20
ENSG00000256973	12	ENSG00000256973	22615150	rs1512717	12	22669803	T	C	0.0616302	0.172893	0.0708112	0.0146222	0.22675	0.0415628	4.88081e-08	0.762482	0.342136	0.0258407	0.849287	11
ENSG00000111731	12	ENSG00000111731	22649498	rs7967059	12	22664803	T	C	0.0596421	0.196265	0.0718524	0.00630455	0.682089	0.0186904	1.38079e-291	0.287742	0.105636	0.00645185	0.942483	20
ENSG00000060982	12	ENSG00000060982	25033344	rs11047696	12	25051883	C	T	0.213718	0.102561	0.0395615	0.00952982	0.967718	0.00837218	0	0.105982	0.0408915	0.00954789	0.467446	20
ENSG00000179715	12	ENSG00000179715	47551914	rs215379	12	47754636	T	C	0.483101	-0.0685391	0.0312453	0.0282656	0.328241	0.00861835	0	-0.208807	0.0953479	0.0285278	0.152997	20
ENSG00000247774	12	ENSG00000247774	47604960	rs215379	12	47754636	T	C	0.483101	-0.0685391	0.0312453	0.0282656	0.177032	0.0106814	1.0779e-61	-0.387157	0.178035	0.0296589	0.140637	20
ENSG00000211584	12	ENSG00000211584	48162117	rs3782908	12	48169526	G	A	0.313121	0.0706345	0.0330434	0.0325472	0.426216	0.00809671	0	0.165725	0.0775914	0.0326904	0.0586897	20
ENSG00000258273	12	ENSG00000258273	48727611	rs2732480	12	48736303	A	C	0.406561	-0.0848888	0.0314356	0.00692551	-0.785392	0.0187485	0	0.108085	0.0401084	0.00704283	0.338417	20
ENSG00000174233	12	ENSG00000174233	49171397	rs12317021	12	49193027	C	G	0.0357853	0.168927	0.06691	0.0115802	-0.136324	0.0191876	1.205e-12	-1.23915	0.520882	0.017362	0.268257	13
ENSG00000134285	12	ENSG00000134285	49317779	rs2293449	12	49318546	A	G	0.49006	-0.0643086	0.0312275	0.0394599	-0.294037	0.0078296	1.189580e-308	0.218709	0.106362	0.0397566	0.94402	20
ENSG00000169884	12	ENSG00000169884	49362334	rs833843	12	49364391	A	G	0.429423	0.0677112	0.0313295	0.030675	-0.115246	0.00794546	1.133e-47	-0.587538	0.274851	0.0325441	0.631315	20
ENSG00000123360	12	ENSG00000123360	54958078	rs1874308	12	54954356	A	T	0.308151	0.0853394	0.0344753	0.0133095	0.428966	0.0089412	0	0.198942	0.0804751	0.0134325	0.679216	20
ENSG00000111602	12	ENSG00000111602	56827045	rs812279	12	56814570	G	T	0.4334	0.0708882	0.0315772	0.0247733	-0.076482	0.00871928	1.76151e-18	-0.926861	0.426178	0.0296433	0.298407	10
ENSG00000135452	12	ENSG00000135452	58137895	rs111566142	12	58065943	G	A	0.0725646	0.139396	0.058591	0.0173535	-0.556551	0.0177118	9.94268e-217	-0.250463	0.105576	0.0176758	0.474222	20
ENSG00000135446	12	ENSG00000135446	58145653	rs111566142	12	58065943	G	A	0.0725646	0.139396	0.058591	0.0173535	0.150461	0.0199726	4.94359e-14	0.926455	0.408367	0.0232876	0.94576	20
ENSG00000135677	12	ENSG00000135677	65130226	rs1147093	12	65147701	A	G	0.408549	-0.0644767	0.0315538	0.0410136	-0.172984	0.008074	7.84702e-102	0.372732	0.183236	0.0419353	0.014132	20
ENSG00000135678	12	ENSG00000135678	69300663	rs12817847	12	69345715	G	A	0.444334	0.0776013	0.0314528	0.0136163	0.132157	0.00801173	3.95925e-61	0.587192	0.240644	0.0146838	0.0703454	20
ENSG00000180881	12	ENSG00000180881	75727233	rs12369556	12	75773464	A	G	0.380716	-0.0876317	0.0316746	0.00566405	0.137764	0.00824803	1.25482e-62	-0.636102	0.233053	0.00634437	0.855288	20
ENSG00000173401	12	ENSG00000173401	75746379	rs11180522	12	75839524	A	C	0.37674	-0.0878607	0.031862	0.00582384	0.0878049	0.00859585	1.70231e-24	-1.00063	0.375862	0.0077623	0.297725	20
ENSG00000180481	12	ENSG00000180481	75805659	rs7135208	12	75834064	T	C	0.37674	-0.086053	0.0316683	0.00658121	-0.26346	0.00814463	1.49465e-229	0.326627	0.120625	0.00677334	0.789054	20
ENSG00000257497	12	ENSG00000257497	75880752	rs10879922	12	75878751	G	A	0.377734	-0.0821587	0.031659	0.00945604	-0.897536	0.0153575	0	0.0915381	0.0353081	0.00952656	0.550248	20
ENSG00000139278	12	ENSG00000139278	75886046	rs2242435	12	75874913	A	G	0.415507	-0.0636789	0.0313306	0.0421052	-0.481602	0.0112645	0	0.132223	0.0651284	0.0423376	0.15655	20
ENSG00000179941	12	ENSG00000179941	76740238	rs34492199	12	76804493	C	T	0.234592	-0.0749526	0.0347204	0.0308697	-0.241312	0.00897578	3.30705e-159	0.310604	0.144345	0.0314113	0.994583	20
ENSG00000257594	12	ENSG00000257594	89915884	rs7313924	12	89899912	G	C	0.27833	-0.0720237	0.0345139	0.0369061	-0.647861	0.00902047	0	0.111172	0.0532962	0.0369857	0.36086	20
ENSG00000257345	12	ENSG00000257345	93403295	rs10859393	12	93332327	A	G	0.109344	0.122944	0.0482534	0.0108382	0.291951	0.0302973	5.62311e-22	0.42111	0.170959	0.0137694	0.0570219	20
ENSG00000184752	12	ENSG00000184752	95344188	rs835044	12	95397552	T	C	0.354871	0.0683298	0.0329202	0.0379291	0.686493	0.00752602	0	0.0995345	0.0479665	0.0379789	0.397364	20
ENSG00000139343	12	ENSG00000139343	96275156	rs79232656	12	96254577	T	C	0.0894632	0.141779	0.0555266	0.0106692	0.232277	0.0224927	5.33088e-25	0.610387	0.246252	0.0131859	0.779858	20
ENSG00000136044	12	ENSG00000136044	105598545	rs1196796	12	105636724	T	G	0.452286	0.0620594	0.0315565	0.0492279	-0.441254	0.00766777	0	-0.140643	0.0715572	0.0493604	0.303973	20
ENSG00000151136	12	ENSG00000151136	107882804	rs1991310	12	107722780	A	G	0.484095	-0.0667104	0.0312708	0.0328993	-0.566704	0.00727941	0	0.117716	0.0552009	0.0329649	0.0169286	20
ENSG00000174527	12	ENSG00000174527	109859926	rs79210497	12	109907664	T	A	0.0646123	0.125773	0.0598758	0.0356797	0.131267	0.0173556	3.9267e-14	0.958144	0.473402	0.042975	0.454622	20
ENSG00000151148	12	ENSG00000151148	109944857	rs17181453	12	109937092	G	A	0.0646123	0.125786	0.0598721	0.0356488	0.849634	0.0160148	0	0.148047	0.0705233	0.0357935	0.0993427	20
ENSG00000204842	12	ENSG00000204842	111963749	rs117532831	12	112037450	A	G	0.109344	0.133169	0.0549731	0.0154168	-0.128368	0.014877	6.21069e-18	-1.0374	0.444803	0.0196866	0.486071	18
ENSG00000122965	12	ENSG00000122965	114329359	rs75513366	12	114346978	T	G	0.026839	-0.271352	0.114357	0.0176512	-0.252773	0.0262294	5.5795e-22	1.0735	0.465922	0.0212204	0.224367	20
ENSG00000135108	12	ENSG00000135108	117604741	rs4766834	12	117640545	A	C	0.501988	0.0662316	0.0317414	0.0369243	-0.0763662	0.00797709	1.0365e-21	-0.867289	0.425405	0.0414766	0.727054	20
ENSG00000088986	12	ENSG00000088986	120921974	rs671566	12	120921161	A	G	0.350895	-0.0783188	0.0329101	0.0173229	0.0633587	0.00891071	1.1571e-12	-1.23612	0.547745	0.0240244	0.370881	20
ENSG00000022840	12	ENSG00000022840	120993340	rs2673623	12	120906910	G	A	0.411531	-0.0824651	0.0318538	0.00962941	-0.280547	0.00797164	2.54991e-271	0.293944	0.113849	0.00982625	0.639551	20
ENSG00000177084	12	ENSG00000177084	133306867	rs4077415	12	133277510	G	T	0.129225	0.0945205	0.0455358	0.0379179	0.103878	0.0124158	5.93048e-17	0.909918	0.451648	0.04394	0.989304	20
ENSG00000090612	12	ENSG00000090612	133745634	rs62644541	12	133780851	C	G	0.238569	-0.0802214	0.0355426	0.0240048	0.185265	0.0101666	3.40287e-74	-0.43301	0.193314	0.0250951	0.844578	20
ENSG00000255748	12	ENSG00000255748	133787509	rs36146434	12	133803551	C	G	0.203777	-0.0920358	0.0377478	0.0147615	-0.217325	0.0273488	1.9201e-15	0.423495	0.181685	0.0197573	0.241231	20
ENSG00000244054	13	ENSG00000244054	21875486	rs9580080	13	21895037	G	T	0.468191	0.0649906	0.0313511	0.0381728	0.196527	0.0230324	1.4309e-17	0.330696	0.164166	0.0439678	0.0631772	20
ENSG00000127863	13	ENSG00000127863	24197370	rs7334672	13	24164717	A	G	0.406561	-0.0684381	0.031495	0.0297815	0.0456908	0.00823436	2.8764e-08	-1.49785	0.740279	0.0430357	0.0754761	9
ENSG00000238121	13	ENSG00000238121	30932844	rs7983230	13	30942955	A	G	0.305169	-0.0817298	0.0337901	0.0155739	0.462326	0.0110973	0	-0.176779	0.0732101	0.0157488	0.911355	20
ENSG00000132965	13	ENSG00000132965	31324100	rs12429692	13	31312178	T	A	0.235586	0.0852601	0.0356612	0.0168099	0.593084	0.00859154	0	0.143757	0.0601645	0.0168756	0.955584	20
ENSG00000139597	13	ENSG00000139597	32988588	rs206333	13	32997745	A	G	0.204771	0.0863114	0.040513	0.0331335	0.118334	0.0114427	4.57798e-25	0.72939	0.349552	0.0369205	0.633738	20
ENSG00000123200	13	ENSG00000123200	46577747	rs1409436	13	46614650	C	T	0.40159	-0.074605	0.0319783	0.0196489	0.0546421	0.00826433	3.7967e-11	-1.36534	0.620596	0.0278037	0.209939	18
ENSG00000125304	13	ENSG00000125304	100184965	rs7325697	13	100117793	T	C	0.15507	-0.139341	0.0437671	0.00145405	-0.191485	0.0110442	2.4305e-67	0.72769	0.232389	0.00174006	0.463567	20
ENSG00000088448	13	ENSG00000088448	111549151	rs56050731	13	111566790	A	G	0.368787	-0.0719733	0.0322446	0.0256083	0.393213	0.00807147	0	-0.183039	0.082089	0.0257633	0.0134739	20
ENSG00000057593	13	ENSG00000057593	113767550	rs561241	13	113760034	C	T	0.120278	-0.138849	0.0493357	0.00488746	-0.0936977	0.0143598	6.80021e-11	1.48188	0.573432	0.00975978	0.234558	13
ENSG00000214274	14	ENSG00000214274	21159733	rs1010461	14	21153788	C	A	0.454274	0.0691068	0.0314155	0.0278233	-0.508151	0.00752861	0	-0.135997	0.0618559	0.0279062	0.507403	20
ENSG00000136315	14	ENSG00000136315	21387979	rs2233859	14	21359808	A	C	0.424453	0.0687191	0.0316561	0.029946	0.758059	0.0165943	0	0.0906515	0.0418065	0.0301315	0.258382	20
ENSG00000092203	14	ENSG00000092203	21956037	rs1268403	14	21976476	C	T	0.210736	-0.0944806	0.0385354	0.0142149	-0.106635	0.0102522	2.44829e-25	0.886019	0.371281	0.017015	0.974605	20
ENSG00000256590	14	ENSG00000256590	22938361	rs17198805	14	22938211	A	G	0.153082	0.080856	0.0406122	0.0464889	-0.144619	0.0128993	3.58478e-29	-0.559096	0.285215	0.0499655	0.112742	20
ENSG00000213903	14	ENSG00000213903	24783949	rs3181256	14	24800879	G	A	0.312127	0.0852105	0.033758	0.0115976	-0.14731	0.00834654	1.03209e-69	-0.578444	0.231495	0.0124639	0.294051	20
ENSG00000100453	14	ENSG00000100453	25101816	rs2236337	14	25100247	C	T	0.245527	-0.0740328	0.0374387	0.0479919	-0.44272	0.0100222	0	0.167223	0.0846499	0.0482158	0.944611	20
ENSG00000151332	14	ENSG00000151332	36778823	rs79913452	14	36816264	C	T	0.0596421	0.1385	0.0669804	0.038662	-0.120703	0.0164428	2.12321e-13	-1.14744	0.576513	0.0465564	0.938624	14
ENSG00000165501	14	ENSG00000165501	50073402	rs2281836	14	50065717	G	C	0.258449	-0.0723608	0.0360374	0.04465	-0.463378	0.0088504	0	0.156159	0.0778283	0.044807	0.431327	20
ENSG00000165527	14	ENSG00000165527	50360650	rs140024424	14	50355859	C	T	0.140159	0.123121	0.048858	0.0117365	-0.122078	0.0192887	2.46759e-10	-1.00854	0.430775	0.0192212	0.135805	20
ENSG00000126773	14	ENSG00000126773	60597240	rs381521	14	60615215	G	A	0.150099	-0.0894326	0.0442671	0.0433528	0.369621	0.011337	3.71866e-233	-0.241957	0.119993	0.0437553	0.339562	20
ENSG00000250548	14	ENSG00000250548	62030201	rs55942840	14	62066107	G	A	0.101392	0.131633	0.0508787	0.00967609	-0.682102	0.0281052	4.10675e-130	-0.192982	0.0750137	0.0100932	0.224446	20
ENSG00000175985	14	ENSG00000175985	69973312	rs17764256	14	69965169	C	T	0.256461	0.0853736	0.037409	0.0224794	0.31612	0.010768	1.92821e-189	0.270067	0.118695	0.0228877	0.411756	20
ENSG00000259153	14	ENSG00000259153	71279521	rs12590049	14	71256367	A	G	0.286282	-0.0757842	0.0350388	0.0305518	-0.22774	0.0232535	1.1971e-22	0.332767	0.157562	0.0346887	0.786598	20
ENSG00000119707	14	ENSG00000119707	73556633	rs75970691	14	73512547	G	A	0.054672	0.139463	0.0625564	0.025788	-0.216655	0.017772	3.47988e-34	-0.643709	0.293526	0.0283059	0.617363	20
ENSG00000100767	14	ENSG00000100767	73722776	rs10498532	14	73526148	A	C	0.083499	0.114487	0.0521068	0.0280084	-0.22606	0.0139787	7.97347e-59	-0.506446	0.232617	0.0294682	0.0747826	20
ENSG00000119725	14	ENSG00000119725	74376267	rs111480651	14	74374485	G	A	0.102386	0.113782	0.0528716	0.0313944	0.161473	0.012639	2.23831e-37	0.704648	0.332046	0.0338259	0.523782	20
ENSG00000187097	14	ENSG00000187097	74455407	rs118113209	14	74432158	A	G	0.0775348	0.153323	0.0696894	0.0278001	-0.311238	0.0171753	2.16807e-73	-0.492625	0.225555	0.028958	0.0189899	20
ENSG00000100580	14	ENSG00000100580	77822408	rs11844594	14	77843814	C	T	0.497018	0.0641489	0.031273	0.0402423	0.129453	0.00872525	8.49532e-50	0.495538	0.243876	0.0421612	0.204846	20
ENSG00000100583	14	ENSG00000100583	77850436	rs176767	14	77865614	A	G	0.497018	0.0643777	0.0312771	0.0395616	0.0826827	0.00903636	5.69341e-20	0.778611	0.387732	0.0446309	0.265468	20
ENSG00000165555	14	ENSG00000165555	77875112	rs2193595	14	77845121	G	A	0.497018	0.0637863	0.0312774	0.0414129	-0.0799565	0.00890642	2.7724e-19	-0.797763	0.401147	0.0467339	0.322996	20
ENSG00000151445	14	ENSG00000151445	77908656	rs11624990	14	77943616	C	T	0.522863	0.0898042	0.0313043	0.00412102	0.113302	0.00905069	5.90674e-36	0.79261	0.283453	0.00516971	0.0675893	20
ENSG00000240233	14	ENSG00000240233	78014061	rs76547017	14	78012954	T	C	0.0974155	0.165612	0.0514341	0.00128241	0.365728	0.0368544	3.28681e-23	0.452828	0.147853	0.00219349	0.85619	20
ENSG00000042317	14	ENSG00000042317	88893981	rs35823815	14	88827433	A	G	0.222664	0.076953	0.0378771	0.0421893	0.275182	0.0102105	5.58262e-160	0.279644	0.138035	0.0427751	0.0569529	20
ENSG00000100722	14	ENSG00000100722	89054553	rs6575012	14	89056699	G	A	0.491054	0.0672984	0.0311713	0.0308513	0.0645935	0.00895838	5.5788e-13	1.04188	0.503745	0.0386156	0.583994	20
ENSG00000140025	14	ENSG00000140025	90341067	rs11159939	14	90390739	C	T	0.0874751	0.121172	0.0538534	0.0244472	0.254445	0.0143449	2.14915e-70	0.476219	0.213347	0.0256057	0.353726	20
ENSG00000100815	14	ENSG00000100815	92469788	rs67089639	14	92526240	C	A	0.223658	-0.0914769	0.0362616	0.011646	0.279395	0.00910899	1.32875e-206	-0.327411	0.130225	0.0119302	0.0537711	20
ENSG00000261372	14	ENSG00000261372	92514054	rs28628431	14	92516685	C	A	0.223658	-0.0901548	0.0362705	0.0129326	0.880705	0.0188328	0	-0.102367	0.0412416	0.0130604	0.227387	20
ENSG00000165934	14	ENSG00000165934	92609518	rs7155717	14	92589107	C	T	0.333996	-0.0899144	0.0333249	0.00697334	-0.519731	0.0116985	0	0.173002	0.0642376	0.00707798	0.238059	20
ENSG00000126214	14	ENSG00000126214	104098060	rs12884809	14	104095320	A	G	0.310139	0.0908518	0.0329038	0.00576014	0.374979	0.0081414	0	0.242285	0.087906	0.00584802	0.189779	20
ENSG00000270108	14	ENSG00000270108	104154188	rs11850979	14	104096558	T	C	0.308151	-0.0979492	0.034095	0.00406811	-0.204996	0.0206715	3.51861e-23	0.477811	0.173159	0.00579117	0.278342	20
ENSG00000269910	14	ENSG00000269910	104161120	rs12884809	14	104095320	A	G	0.310139	0.0908518	0.0329038	0.00576014	0.227938	0.0217035	8.42113e-26	0.398581	0.14926	0.0075764	0.193482	20
ENSG00000269940	14	ENSG00000269940	104161202	rs861530	14	104174123	T	C	0.307157	-0.098096	0.0341166	0.00403624	-0.366671	0.0210748	8.45448e-68	0.267531	0.0943061	0.00455628	0.802336	20
ENSG00000269958	14	ENSG00000269958	104163095	rs861547	14	104155317	C	T	0.310139	-0.0974278	0.0340599	0.00422998	-0.636667	0.0194425	3.4505e-235	0.153028	0.0537009	0.00437701	0.573946	20
ENSG00000126215	14	ENSG00000126215	104172893	rs1799794	14	104179267	C	T	0.215706	-0.0925263	0.0392281	0.0183403	-0.333319	0.0105884	1.65242e-217	0.277591	0.118019	0.0186687	0.658601	20
ENSG00000156411	14	ENSG00000156411	104386615	rs76927049	14	104412198	G	A	0.0337972	-0.283765	0.103903	0.00631311	-0.688435	0.0241926	4.06098e-178	0.412188	0.15162	0.00655652	0.0343899	19
ENSG00000224078	15	ENSG00000224078	25444656	rs7180310	15	25339337	A	C	0.0586481	-0.146987	0.0671365	0.0285696	-0.232044	0.0192195	1.4598e-33	0.633444	0.294045	0.0312213	0.110957	20
ENSG00000021776	15	ENSG00000021776	35204886	rs3848167	15	35173081	A	G	0.142147	0.0916658	0.0419477	0.0288714	-0.127675	0.0109936	3.51499e-31	-0.717963	0.334317	0.0317494	0.485992	20
ENSG00000137877	15	ENSG00000137877	42163310	rs7166358	15	42191067	A	C	0.432406	0.0712108	0.0315389	0.0239537	-0.28128	0.00801409	7.18079e-270	-0.253167	0.112358	0.0242457	0.86499	20
ENSG00000138593	15	ENSG00000138593	49309716	rs725815	15	49353218	T	C	0.16004	0.0829112	0.0413703	0.0450565	-0.112016	0.0105002	1.4369e-26	-0.740171	0.375784	0.0488761	0.917736	20
ENSG00000247982	15	ENSG00000247982	57596261	rs2544129	15	57598517	C	T	0.360835	0.0723425	0.0324388	0.0257392	0.58327	0.018513	7.18856e-218	0.124029	0.0557545	0.0261109	0.885607	20
ENSG00000157483	15	ENSG00000157483	59546106	rs4369593	15	59697016	A	G	0.539761	-0.0722582	0.0311494	0.0203556	0.175985	0.0079591	2.46619e-108	-0.410593	0.177972	0.0210511	0.572665	20
ENSG00000259674	15	ENSG00000259674	59699757	rs1001839	15	59698848	G	A	0.535785	-0.080785	0.0312016	0.00962174	0.187908	0.0189122	2.9083e-23	-0.429918	0.171592	0.0122291	0.790476	20
ENSG00000157470	15	ENSG00000157470	59740320	rs1001839	15	59698848	G	A	0.535785	-0.080785	0.0312016	0.00962174	0.128786	0.00796215	7.59441e-59	-0.62728	0.245358	0.0105704	0.284491	20
ENSG00000090487	15	ENSG00000090487	65269005	rs67821096	15	65242260	T	C	0.371769	-0.0656061	0.0316616	0.0382559	-0.0992606	0.00815979	4.79793e-34	0.660948	0.323569	0.0410842	0.0270273	20
ENSG00000103707	15	ENSG00000103707	65308411	rs7172670	15	65304660	A	T	0.402584	-0.0949104	0.0315511	0.00262848	-0.1062	0.00810238	2.99446e-39	0.893699	0.304817	0.00336873	0.643368	20
ENSG00000103591	15	ENSG00000103591	67520452	rs11636197	15	67587368	T	C	0.261431	0.0990039	0.0364972	0.00667492	-0.535202	0.00933244	0	-0.184984	0.0682697	0.00673619	0.294715	20
ENSG00000067221	15	ENSG00000067221	74281255	rs4886820	15	74267320	T	C	0.400596	0.065372	0.031791	0.039753	0.269127	0.00800338	6.85501e-248	0.242904	0.118347	0.0401238	0.399774	20
ENSG00000140403	15	ENSG00000140403	78565483	rs2139444	15	78551389	G	A	0.465209	0.0676444	0.0314007	0.0312219	0.292336	0.00854035	8.65584e-257	0.231393	0.107626	0.0315568	0.611503	20
ENSG00000140395	15	ENSG00000140395	78581156	rs145064649	15	78595865	C	T	0.180915	0.114983	0.0392683	0.00341012	0.516432	0.0104808	0	0.222648	0.0761719	0.0034671	0.283934	20
ENSG00000058335	15	ENSG00000058335	79317702	rs1562008	15	79296172	A	G	0.23161	-0.0805465	0.0366089	0.0277934	0.0606173	0.010345	4.6398e-09	-1.32877	0.645105	0.0394201	0.473703	6
ENSG00000166716	15	ENSG00000166716	85320762	rs4445878	15	85357727	C	T	0.284294	-0.0730383	0.0347721	0.0356863	0.269835	0.013328	3.86846e-91	-0.270677	0.129556	0.0366834	0.832396	20
ENSG00000182054	15	ENSG00000182054	90636006	rs149866946	15	90993437	C	T	0.0139165	-0.414593	0.203001	0.0411198	-0.947605	0.0733441	3.47141e-38	0.437517	0.216886	0.0436672	0.882074	12
ENSG00000259704	15	ENSG00000259704	91383781	rs2532101	15	91382915	A	G	0.369781	-0.0740019	0.033742	0.0282953	-0.410945	0.0193331	2.90128e-100	0.180077	0.0825443	0.0291401	0.960343	10
ENSG00000184508	15	ENSG00000184508	91474973	rs11073959	15	91476055	T	C	0.257455	-0.0719286	0.0355267	0.0429047	-0.175192	0.00920792	1.0349e-80	0.410571	0.203932	0.0440863	0.647744	20
ENSG00000233614	16	ENSG00000233614	62823	rs2288490	16	115041	T	C	0.336978	0.0755591	0.0332774	0.023172	-0.676912	0.0185658	4.75894e-291	-0.111623	0.0492558	0.0234394	0.145969	20
ENSG00000127580	16	ENSG00000127580	737533	rs11248944	16	741581	C	A	0.263419	0.0857658	0.0373829	0.0217759	0.286139	0.01172	1.19681e-131	0.299735	0.131222	0.0223603	0.6297	20
ENSG00000261659	16	ENSG00000261659	740777	rs62032483	16	747738	C	T	0.258449	0.0816174	0.0375116	0.0295709	0.122433	0.0162136	4.31269e-14	0.666632	0.318851	0.0365522	0.66219	20
ENSG00000103363	16	ENSG00000103363	2824356	rs2285877	16	2822174	A	G	0.230616	0.0776618	0.0374349	0.0380253	0.199855	0.009677	9.25067e-95	0.388591	0.188253	0.0389994	0.249919	20
ENSG00000262246	16	ENSG00000262246	4440124	rs35108574	16	4370706	G	A	0.132207	0.102787	0.0495443	0.0380191	-0.2428	0.0149634	3.29217e-59	-0.423341	0.205715	0.0396001	0.0812107	20
ENSG00000103423	16	ENSG00000103423	4491291	rs71388578	16	4473904	C	T	0.0139165	0.316038	0.123227	0.0103271	1.1325	0.0530734	4.9976e-101	0.279062	0.109593	0.0108855	0.362433	20
ENSG00000263033	16	ENSG00000263033	11304203	rs16958108	16	11263856	G	T	0.138171	0.122592	0.0484303	0.0113638	0.277447	0.0326909	2.12041e-17	0.441856	0.182155	0.0152783	0.28299	20
ENSG00000205534	16	ENSG00000205534	29572642	rs3881431	16	29644174	A	G	0.365805	0.066138	0.0316591	0.0367017	0.392067	0.0196424	1.22218e-88	0.168691	0.0811903	0.0377353	0.827319	20
ENSG00000235560	16	ENSG00000235560	30547269	rs76359228	16	30553899	G	A	0.193837	-0.100627	0.0405523	0.0130859	0.485198	0.0245213	3.86849e-87	-0.207394	0.0842335	0.0138112	0.167123	20
ENSG00000099381	16	ENSG00000099381	30982526	rs7206511	16	30950352	G	A	0.358847	0.078202	0.0323348	0.0155841	0.124189	0.00888106	1.963e-44	0.629701	0.264232	0.017166	0.144172	20
ENSG00000099377	16	ENSG00000099377	30998496	rs4889606	16	31011183	G	A	0.382704	-0.0944822	0.0322306	0.00337392	0.197513	0.00818447	1.13733e-128	-0.478361	0.164382	0.0036137	0.185238	20
ENSG00000167394	16	ENSG00000167394	31078902	rs2303222	16	31085470	C	T	0.400596	-0.0854568	0.0320851	0.00773452	0.34672	0.00796932	0	-0.246472	0.0927121	0.00784969	0.184378	20
ENSG00000167397	16	ENSG00000167397	31104732	rs2884737	16	31105554	C	A	0.255467	-0.0990373	0.0357832	0.00564532	0.13213	0.0110368	4.99332e-33	-0.749545	0.277962	0.00700561	0.499172	20
ENSG00000103507	16	ENSG00000103507	31120769	rs4889619	16	31128615	T	C	0.393638	-0.0801184	0.0323973	0.0133986	0.253408	0.00818436	1.72476e-210	-0.316163	0.128253	0.0136958	0.161635	20
ENSG00000262766	16	ENSG00000262766	31129733	rs4527034	16	31131614	A	G	0.38171	-0.0821095	0.0324899	0.0114964	-0.155704	0.0197649	3.332e-15	0.527345	0.219139	0.016109	0.211021	20
ENSG00000261245	16	ENSG00000261245	31372807	rs11150614	16	31366016	A	G	0.319085	0.0696759	0.0335524	0.0378359	-0.588365	0.0195463	4.68717e-199	-0.118423	0.0571622	0.038293	0.663915	20
ENSG00000140678	16	ENSG00000140678	31380386	rs11574631	16	31363977	C	T	0.318091	0.0732802	0.0335355	0.0288775	-0.721197	0.00810032	0	-0.101609	0.0465138	0.0289257	0.59635	20
ENSG00000140691	16	ENSG00000140691	31473944	rs7188278	16	31482749	T	C	0.257455	0.0721848	0.0345634	0.0367552	0.150034	0.00908657	3.0275e-61	0.481123	0.232206	0.0382688	0.816468	20
ENSG00000140682	16	ENSG00000140682	31486093	rs7188278	16	31482749	T	C	0.257455	0.0721848	0.0345634	0.0367552	0.0980801	0.00903182	1.79929e-27	0.735978	0.358858	0.0402778	0.918507	20
ENSG00000140675	16	ENSG00000140675	31498252	rs6565236	16	31517648	T	A	0.258449	0.0853788	0.034571	0.013524	0.0565541	0.00925357	9.8637e-10	1.50968	0.659315	0.0220342	0.72076	20
ENSG00000087250	16	ENSG00000087250	56623993	rs1580833	16	56644650	A	C	0.280318	-0.0884281	0.0340757	0.00945779	-0.149759	0.00881295	9.25312e-65	0.590471	0.230176	0.0103085	0.714986	20
ENSG00000125148	16	ENSG00000125148	56642760	rs1580833	16	56644650	A	C	0.280318	-0.0884281	0.0340757	0.00945779	-0.588207	0.0081061	0	0.150335	0.0579685	0.00950351	0.768532	20
ENSG00000260549	16	ENSG00000260549	56652059	rs1587482	16	56649023	G	T	0.431412	-0.0664926	0.0313187	0.0337458	-0.494106	0.0123674	0	0.134572	0.063474	0.0339973	0.204367	20
ENSG00000005194	16	ENSG00000005194	57471760	rs223878	16	57471142	G	A	0.133201	0.146661	0.047242	0.0019062	-0.139807	0.0182344	1.7579e-14	-1.04903	0.364557	0.00400791	0.347883	20
ENSG00000125166	16	ENSG00000125166	58754648	rs863944	16	58766287	A	C	0.38171	-0.067673	0.0316921	0.0327344	0.23992	0.00798426	2.24333e-198	-0.282065	0.132428	0.0331753	0.519214	20
ENSG00000157349	16	ENSG00000157349	70346376	rs12149660	16	70309237	A	G	0.110338	-0.1072	0.0489524	0.0285333	0.120612	0.0130087	1.83369e-20	-0.888799	0.417035	0.0330698	0.766077	20
ENSG00000166747	16	ENSG00000166747	71803008	rs34731378	16	71745748	T	C	0.296223	-0.0790517	0.034331	0.0212994	-0.0988908	0.00893	1.6774e-28	0.799384	0.354586	0.0241701	0.0231835	20
ENSG00000103168	16	ENSG00000103168	84216063	rs3803643	16	84208032	G	T	0.455268	0.06366	0.0313221	0.0421099	-0.541994	0.00739952	0	-0.117455	0.0578127	0.0421891	0.984392	20
ENSG00000064270	16	ENSG00000064270	84449963	rs7350833	16	84414164	C	G	0.298211	0.103418	0.0343111	0.00257722	0.26793	0.00935888	2.97818e-180	0.385989	0.128768	0.00272153	0.300806	20
ENSG00000135686	16	ENSG00000135686	84691711	rs12445708	16	84692572	T	C	0.347913	-0.0812189	0.0333486	0.0148732	-0.440224	0.00827384	0	0.184495	0.0758331	0.0149783	0.659807	20
ENSG00000260456	16	ENSG00000260456	87234095	rs3748393	16	87350773	A	C	0.333996	0.0685171	0.033252	0.0393469	0.291156	0.0202071	4.56878e-47	0.235328	0.115369	0.0413714	0.361748	20
ENSG00000260630	16	ENSG00000260630	88741650	rs3794628	16	88729788	T	C	0.305169	0.0667286	0.0330635	0.0435712	-0.446147	0.0145689	5.99336e-206	-0.149566	0.0742699	0.044028	0.842705	20
ENSG00000205018	16	ENSG00000205018	89012064	rs12102677	16	89016494	C	A	0.349901	0.0649691	0.032293	0.0442344	0.246161	0.0200519	1.21579e-34	0.263929	0.132937	0.0471024	0.521625	20
ENSG00000177946	16	ENSG00000177946	90037574	rs4424910	16	90038786	C	A	0.183897	0.094005	0.0381178	0.0136566	0.315295	0.0108827	1.47858e-184	0.298149	0.121333	0.0139992	0.806492	20
ENSG00000185924	17	ENSG00000185924	1883738	rs12949014	17	1974384	A	G	0.171968	-0.106002	0.0457072	0.0203867	0.127414	0.0174674	2.99991e-13	-0.831948	0.376424	0.0270955	0.482421	20
ENSG00000108963	17	ENSG00000108963	1940064	rs869020	17	1945225	G	T	0.331014	-0.0963246	0.0337924	0.00436534	0.132114	0.00850973	2.35004e-54	-0.729105	0.260059	0.00505333	0.826342	20
ENSG00000261903	17	ENSG00000261903	2293966	rs2429919	17	2295633	A	C	0.353877	-0.0942106	0.0329949	0.00429948	0.414731	0.0220703	8.88045e-79	-0.227161	0.0804704	0.00475901	0.585542	20
ENSG00000262758	17	ENSG00000262758	3711095	rs1183593	17	3725758	A	C	0.05666	-0.176296	0.076408	0.0210382	-0.332316	0.0517561	1.3556e-10	0.530508	0.244321	0.029904	0.7686	8
ENSG00000074356	17	ENSG00000074356	3732002	rs61653816	17	3742076	T	A	0.198807	0.0823826	0.0382012	0.0310412	0.077291	0.0103891	1.0099e-13	1.06587	0.514598	0.0383329	0.504825	13
ENSG00000167842	17	ENSG00000167842	5391869	rs1805431	17	5383251	G	A	0.163022	0.126112	0.0472088	0.00755447	-0.387473	0.0106598	2.73486e-289	-0.325472	0.122166	0.00771775	0.856424	20
ENSG00000072778	17	ENSG00000072778	7124518	rs507506	17	7118322	A	G	0.416501	0.0686043	0.0315186	0.0295082	0.321665	0.00795066	0	0.213279	0.0981276	0.0297437	0.956217	20
ENSG00000004975	17	ENSG00000004975	7133262	rs2017365	17	7122624	G	A	0.378728	0.0709713	0.0320501	0.0268022	0.117543	0.00824075	3.68923e-46	0.603791	0.275934	0.028657	0.842242	20
ENSG00000141499	17	ENSG00000141499	7598104	rs35922565	17	7598212	A	C	0.0984095	0.161135	0.0593279	0.00660743	0.0886295	0.0138143	1.4009e-10	1.81807	0.726902	0.0123799	0.729987	13
ENSG00000240445	17	ENSG00000240445	18575222	rs4449005	17	18579709	T	C	0.416501	0.0626765	0.0316675	0.0477932	-0.365016	0.0177509	5.86356e-94	-0.171709	0.0871575	0.0488271	0.396178	20
ENSG00000270091	17	ENSG00000270091	19800251	rs1638525	17	19848594	C	G	0.393638	0.0864135	0.0317997	0.00657903	-0.352907	0.0191493	7.66082e-76	-0.244862	0.0910821	0.00718028	0.379567	20
ENSG00000108599	17	ENSG00000108599	19844635	rs203477	17	19831819	C	A	0.394632	0.0850882	0.0317871	0.00743255	0.621242	0.00744116	0	0.136965	0.0511933	0.0074631	0.518898	20
ENSG00000170298	17	ENSG00000170298	20361780	rs9912844	17	20291257	A	G	0.399602	-0.0892481	0.0319842	0.00526458	0.785069	0.0152777	0	-0.113682	0.0408006	0.00533172	0.631535	20
ENSG00000231645	17	ENSG00000231645	20418332	rs2177927	17	20384834	G	A	0.439364	-0.117477	0.0315413	0.000195676	0.336541	0.022194	6.15984e-52	-0.34907	0.0965076	0.000298011	0.356606	20
ENSG00000187870	17	ENSG00000187870	20652230	rs7208434	17	20646527	A	G	0.302187	-0.0678027	0.0337297	0.0444122	-0.248916	0.0238653	1.80891e-25	0.272392	0.138	0.0483983	0.209663	20
ENSG00000213671	17	ENSG00000213671	20679586	rs6587084	17	20649291	G	A	0.306163	-0.0684134	0.0336844	0.0422538	-0.128261	0.010496	2.43082e-34	0.53339	0.266225	0.0451206	0.0552259	20
ENSG00000109016	17	ENSG00000109016	21061627	rs12452369	17	21033736	T	C	0.435388	0.067087	0.0314622	0.0329815	-0.131884	0.007992	3.54936e-61	-0.508682	0.240543	0.0344533	0.747369	20
ENSG00000168961	17	ENSG00000168961	25966705	rs3751092	17	25958091	G	A	0.251491	0.0905729	0.0353905	0.0104901	-0.74282	0.00897244	0	-0.121931	0.0476663	0.0105271	0.49656	20
ENSG00000266786	17	ENSG00000266786	26077569	rs62055780	17	25971795	C	T	0.243539	0.0970906	0.0362932	0.00746908	0.600956	0.0251711	5.59762e-126	0.16156	0.0607704	0.00784811	0.737555	20
ENSG00000221995	17	ENSG00000221995	27409537	rs7211450	17	27394671	A	G	0.328032	-0.0699993	0.0330879	0.0343826	-0.139877	0.00923207	7.43951e-52	0.500434	0.238845	0.0361506	0.611895	20
ENSG00000267744	17	ENSG00000267744	33518350	rs883416	17	33570441	A	C	0.500994	0.0703166	0.0311487	0.02398	-0.196099	0.0208252	4.6682e-21	-0.358578	0.163343	0.0281459	0.208757	20
ENSG00000267711	17	ENSG00000267711	33728961	rs60644539	17	33755394	T	C	0.0884692	0.132187	0.0560332	0.0183201	0.302621	0.0371214	3.57359e-16	0.436806	0.192756	0.0234448	0.0115185	20
ENSG00000267547	17	ENSG00000267547	33731124	rs1849734	17	33756168	A	G	0.0884692	0.121854	0.0553585	0.0277238	0.995437	0.031689	1.35738e-216	0.122412	0.0557486	0.0281071	0.0163333	20
ENSG00000267648	17	ENSG00000267648	33734402	rs1849734	17	33756168	A	G	0.0884692	0.121854	0.0553585	0.0277238	0.656206	0.0187723	1.04609e-267	0.185694	0.0845285	0.0280332	0.049959	20
ENSG00000267745	17	ENSG00000267745	33735245	rs1849734	17	33756168	A	G	0.0884692	0.121854	0.0553585	0.0277238	0.504826	0.0192286	6.45122e-152	0.241377	0.110043	0.028273	0.110453	20
ENSG00000267102	17	ENSG00000267102	33736934	rs1849734	17	33756168	A	G	0.0884692	0.121854	0.0553585	0.0277238	0.502338	0.033742	3.96761e-50	0.242573	0.1114	0.0294432	0.0967993	20
ENSG00000172123	17	ENSG00000172123	33749190	rs1849734	17	33756168	A	G	0.0884692	0.121854	0.0553585	0.0277238	0.714025	0.0138365	0	0.170657	0.0776006	0.0278656	0.0356076	20
ENSG00000267554	17	ENSG00000267554	33797367	rs11080327	17	33571546	A	G	0.508946	0.0674957	0.0311256	0.030121	-0.16424	0.0189715	4.83488e-18	-0.410957	0.195367	0.0354213	0.307953	20
ENSG00000267046	17	ENSG00000267046	33817642	rs11080324	17	33562109	A	G	0.494036	-0.0640838	0.0311402	0.0395986	0.191792	0.0205569	1.0607e-20	-0.334132	0.166268	0.0444729	0.209207	20
ENSG00000205045	17	ENSG00000205045	33828074	rs11080327	17	33571546	A	G	0.508946	0.0674957	0.0311256	0.030121	-0.285366	0.0144698	1.41262e-86	-0.236524	0.10973	0.0311224	0.264166	20
ENSG00000006114	17	ENSG00000006114	35922222	rs4794755	17	35866985	C	T	0.143141	-0.10274	0.0474163	0.030252	0.173147	0.0136257	5.37929e-37	-0.593371	0.277802	0.0326838	0.939726	20
ENSG00000108292	17	ENSG00000108292	36873925	rs11654269	17	36888147	T	C	0.138171	-0.124733	0.0445136	0.00507646	0.216161	0.0173889	1.77399e-35	-0.577038	0.211095	0.0062655	0.312575	20
ENSG00000056661	17	ENSG00000056661	36898110	rs11654269	17	36888147	T	C	0.138171	-0.124733	0.0445136	0.00507646	0.315666	0.0118296	7.1418e-157	-0.395143	0.14179	0.00532283	0.551986	20
ENSG00000264198	17	ENSG00000264198	37917031	rs7219923	17	38074518	T	C	0.477137	-0.0685359	0.0311548	0.0278174	-0.335216	0.0185227	3.32856e-73	0.204453	0.0936234	0.0289786	0.974231	20
ENSG00000073605	17	ENSG00000073605	38068477	rs12936231	17	38029120	C	G	0.485089	-0.064297	0.0311257	0.0388545	0.833894	0.00642865	0	-0.0771046	0.0373304	0.0388793	0.951236	20
ENSG00000172057	17	ENSG00000172057	38080574	rs12936231	17	38029120	C	G	0.485089	-0.064297	0.0311257	0.0388545	0.732676	0.00680812	0	-0.0877564	0.04249	0.0388905	0.968066	20
ENSG00000108785	17	ENSG00000108785	40699747	rs8073311	17	40740277	G	T	0.476143	-0.0687398	0.0314124	0.0286478	0.304085	0.0138581	1.01459e-106	-0.226054	0.103814	0.0294435	0.368598	20
ENSG00000108786	17	ENSG00000108786	40704231	rs2292751	17	40725799	C	T	0.477137	-0.067455	0.0314183	0.0317932	0.162604	0.00889536	1.20308e-74	-0.414844	0.194548	0.0329787	0.639517	20
ENSG00000108788	17	ENSG00000108788	40722171	rs60929812	17	40759448	A	G	0.265408	0.0693823	0.0344293	0.0438828	0.147913	0.00883589	6.69887e-63	0.469076	0.234448	0.0454179	0.860808	20
ENSG00000126581	17	ENSG00000126581	40973759	rs1011157	17	40960253	T	C	0.110338	0.0953052	0.0478719	0.0464988	0.460707	0.0123421	5.72571e-305	0.206868	0.104057	0.0468104	0.496497	20
ENSG00000161647	17	ENSG00000161647	41894352	rs1230393	17	41842592	A	G	0.303181	0.0864898	0.03445	0.0120529	0.0634523	0.00900621	1.8493e-12	1.36307	0.576368	0.0180337	0.324868	20
ENSG00000168591	17	ENSG00000168591	42266718	rs11079983	17	42198170	T	C	0.271372	0.0839859	0.0355351	0.018105	-0.115617	0.0088233	3.14004e-39	-0.726415	0.312311	0.0200222	0.641633	20
ENSG00000180340	17	ENSG00000180340	42635916	rs72826812	17	42695689	T	C	0.184891	0.0868983	0.0385186	0.0240702	0.378555	0.00993806	0	0.229553	0.10193	0.0243185	0.20513	20
ENSG00000120087	17	ENSG00000120087	46686486	rs9896015	17	46683094	C	A	0.159046	0.0936341	0.0402244	0.019923	-0.131673	0.0109957	4.80442e-33	-0.711108	0.311204	0.0223114	0.796894	20
ENSG00000261959	17	ENSG00000261959	48241780	rs4794105	17	48237895	T	C	0.440358	-0.0636113	0.0313597	0.0425151	0.199834	0.0226877	1.274e-18	-0.318321	0.161037	0.0480754	0.745795	20
ENSG00000108823	17	ENSG00000108823	48247433	rs847687	17	48229441	G	T	0.442346	-0.0661491	0.0311114	0.0334867	0.351747	0.0115102	4.21561e-205	-0.188059	0.0886621	0.0339158	0.561101	20
ENSG00000263004	17	ENSG00000263004	55159022	rs721426	17	55164881	C	G	0.375746	0.0673434	0.0317041	0.0336597	-0.232633	0.0108488	5.28511e-102	-0.289483	0.13695	0.0345341	0.563881	20
ENSG00000167434	17	ENSG00000167434	58237778	rs34820870	17	58244021	G	T	0.0367793	0.278248	0.0862351	0.00125261	-0.461674	0.0207239	6.12094e-110	-0.602693	0.188737	0.00140656	0.251891	20
ENSG00000108622	17	ENSG00000108622	62088974	rs58370062	17	62105389	G	A	0.380716	0.0656314	0.0320969	0.0408754	-0.207645	0.00902696	4.37013e-117	-0.316075	0.155185	0.0416741	0.0701702	20
ENSG00000154240	17	ENSG00000154240	63909929	rs118088174	17	64221453	T	C	0.0387674	-0.176027	0.0751795	0.0192101	-0.224655	0.0207914	3.25249e-27	0.783544	0.34241	0.0221189	0.391505	20
ENSG00000154229	17	ENSG00000154229	64552807	rs9901697	17	64283468	G	A	0.346918	-0.0803382	0.0329194	0.0146688	-0.199548	0.00830178	1.14721e-127	0.4026	0.165818	0.0151835	0.598442	20
ENSG00000196169	17	ENSG00000196169	72337154	rs2670826	17	72462466	T	C	0.441352	0.0854375	0.031419	0.0065422	-0.140107	0.00795048	1.65818e-69	-0.609803	0.226905	0.00719927	0.608165	20
ENSG00000204347	17	ENSG00000204347	72355320	rs2670826	17	72462466	T	C	0.441352	0.0854375	0.031419	0.0065422	-0.223198	0.00875059	1.66545e-143	-0.382788	0.141565	0.00685169	0.852744	20
ENSG00000109062	17	ENSG00000109062	72755141	rs880827	17	72767435	T	C	0.45825	0.0678809	0.0312869	0.0300352	-0.223118	0.0078527	1.40107e-177	-0.304238	0.140634	0.030516	0.337505	20
ENSG00000109065	17	ENSG00000109065	72769596	rs745666	17	72744798	C	G	0.439364	-0.0761094	0.0323621	0.0186823	-0.105552	0.0101963	4.09828e-25	0.72106	0.31441	0.0218266	0.117901	12
ENSG00000132478	17	ENSG00000132478	73801283	rs72860357	17	73754829	A	G	0.0387674	0.231149	0.0809575	0.00430105	-0.302104	0.0225802	8.00036e-41	-0.765131	0.274013	0.00523319	0.329209	20
ENSG00000129673	17	ENSG00000129673	74457816	rs885140	17	74479814	T	C	0.327038	-0.0654401	0.0330496	0.047697	0.206236	0.00958847	1.28792e-102	-0.317306	0.160929	0.0486415	0.259638	20
ENSG00000267078	17	ENSG00000267078	74566598	rs2304923	17	74570245	T	C	0.195825	-0.0944874	0.0376499	0.0120857	-0.317621	0.0243027	4.92516e-39	0.297485	0.120703	0.0137164	0.734529	20
ENSG00000070731	17	ENSG00000070731	74571415	rs9890158	17	74577224	G	A	0.195825	-0.11108	0.0377999	0.00329661	-0.524777	0.00925911	0	0.211671	0.0721273	0.00333878	0.748231	20
ENSG00000141543	17	ENSG00000141543	78114997	rs12451471	17	78102517	T	C	0.345924	0.0737965	0.0322065	0.0219429	-0.193093	0.00817852	3.05687e-123	-0.382181	0.167576	0.0225698	0.793589	20
ENSG00000175911	17	ENSG00000175911	78978033	rs1128705	17	78973901	G	C	0.404573	0.0665133	0.0313323	0.0337678	-0.118258	0.0142055	8.44707e-17	-0.562442	0.273427	0.0396855	0.611434	20
ENSG00000185527	17	ENSG00000185527	79623815	rs57135500	17	79579746	G	A	0.0447316	0.192673	0.077231	0.0126039	0.24834	0.0215704	1.13459e-30	0.775845	0.318206	0.0147613	0.0737557	20
ENSG00000169696	17	ENSG00000169696	79954982	rs34249305	17	79923054	C	G	0.379722	0.0791904	0.0326903	0.0154164	-0.260652	0.00971397	1.34284e-158	-0.303817	0.125927	0.0158377	0.0836207	20
ENSG00000141551	17	ENSG00000141551	80214253	rs73366295	17	80249978	T	G	0.0258449	0.16591	0.0793638	0.0365732	-0.822211	0.0285366	1.49579e-182	-0.201785	0.0967786	0.0370679	0.99628	20
ENSG00000141556	17	ENSG00000141556	80805332	rs8072584	17	80839215	A	G	0.162028	-0.108976	0.0423531	0.0100814	0.759606	0.010657	0	-0.143463	0.055793	0.0101303	0.500602	20
ENSG00000264575	18	ENSG00000264575	5237660	rs11664747	18	5218892	G	A	0.197813	0.125281	0.0393859	0.00146835	0.200676	0.0125111	6.73715e-58	0.624297	0.200088	0.00180785	0.961442	20
ENSG00000173482	18	ENSG00000173482	7986819	rs13381562	18	8019465	G	A	0.127237	-0.114408	0.0476873	0.0164339	-0.582561	0.0120552	0	0.196388	0.0819588	0.0165668	0.752718	20
ENSG00000263823	18	ENSG00000263823	29523328	rs77385843	18	29494251	G	A	0.0636183	-0.139525	0.0597879	0.0196128	-0.301792	0.0383949	3.83518e-15	0.462324	0.206657	0.0252762	0.215912	18
ENSG00000167306	18	ENSG00000167306	47535323	rs1705493	18	47719133	C	T	0.276342	0.0763042	0.0350115	0.0293014	0.188905	0.00869762	1.35112e-104	0.403929	0.18627	0.0301193	0.469787	20
ENSG00000267701	18	ENSG00000267701	60981175	rs1893806	18	60984964	C	A	0.435388	0.0739892	0.0312196	0.0177899	-0.126867	0.0214324	3.2312e-09	-0.583203	0.265071	0.0277947	0.648382	14
ENSG00000196415	19	ENSG00000196415	844577	rs62132278	19	836654	T	C	0.270378	0.0887338	0.0369931	0.0164554	0.29387	0.0121563	4.15684e-129	0.301949	0.126501	0.0169895	0.0604625	20
ENSG00000182087	19	ENSG00000182087	1013642	rs2240160	19	1011215	A	G	0.172962	0.0877983	0.0392934	0.0254548	0.237927	0.0148721	1.3152e-57	0.369013	0.166752	0.0269011	0.93042	20
ENSG00000228300	19	ENSG00000228300	1277137	rs12980707	19	1268994	A	G	0.206759	-0.0750604	0.0359154	0.0366247	-0.230341	0.0118627	5.52195e-84	0.325866	0.156823	0.0377165	0.837123	11
ENSG00000130332	19	ENSG00000130332	2325067	rs12977961	19	2326897	C	T	0.380716	-0.0665921	0.0317923	0.0362067	-0.534053	0.011422	0	0.124692	0.0595899	0.0363938	0.567518	20
ENSG00000167657	19	ENSG00000167657	3964786	rs10853968	19	3967005	C	T	0.44334	-0.0706248	0.0319451	0.0270487	0.108804	0.00934165	2.37121e-31	-0.649101	0.298845	0.0298532	0.546605	18
ENSG00000060566	19	ENSG00000060566	4163324	rs164632	19	4139849	T	C	0.262425	0.0995941	0.0353045	0.0047874	-0.0860576	0.00970866	7.71939e-19	-1.1573	0.430518	0.00718493	0.948188	20
ENSG00000167671	19	ENSG00000167671	4451407	rs8104459	19	4383072	T	C	0.429423	-0.0771347	0.0313937	0.0140099	0.179073	0.00794546	1.76895e-112	-0.430744	0.176351	0.0145844	0.737265	20
ENSG00000267385	19	ENSG00000267385	4534259	rs11670485	19	4525217	A	G	0.0695825	-0.120981	0.0596541	0.0425566	-0.236813	0.0201622	7.45692e-32	0.510871	0.255632	0.0456664	0.188823	20
ENSG00000181240	19	ENSG00000181240	6429919	rs2860185	19	6436222	T	C	0.488072	0.0727707	0.0316276	0.0213996	-0.234694	0.00871385	8.90276e-160	-0.310066	0.135252	0.0218763	0.329085	20
ENSG00000104976	19	ENSG00000104976	7986668	rs9654	19	7987801	G	T	0.291252	-0.109965	0.0360099	0.00225999	-0.0953544	0.011004	4.49932e-18	1.15323	0.400406	0.00397498	0.273966	12
ENSG00000099785	19	ENSG00000099785	8491027	rs1133893	19	8486884	A	G	0.292247	-0.0662575	0.0332114	0.0460403	-0.305905	0.00921982	2.15558e-241	0.216595	0.108764	0.046434	0.279322	20
ENSG00000142303	19	ENSG00000142303	8660373	rs73503618	19	8685383	T	G	0.0586481	-0.143726	0.0576269	0.0126288	-0.368587	0.0219475	2.70021e-63	0.389937	0.15806	0.0136245	0.796942	15
ENSG00000267387	19	ENSG00000267387	10200380	rs2232066	19	10200761	G	C	0.0964215	-0.123325	0.0537003	0.0216449	0.230557	0.0339014	1.0404e-11	-0.534901	0.245837	0.0295677	0.132527	7
ENSG00000180739	19	ENSG00000180739	10626115	rs28580742	19	10635196	C	T	0.351889	0.0706289	0.0328114	0.0313524	0.176582	0.00894593	1.00131e-86	0.399978	0.186916	0.032364	0.172118	20
ENSG00000130164	19	ENSG00000130164	11222265	rs8110515	19	11248426	G	T	0.161034	-0.104362	0.0456695	0.0223032	0.0915967	0.0120509	2.9431e-14	-1.13937	0.520639	0.0286405	0.287885	20
ENSG00000198551	19	ENSG00000198551	11700069	rs1471110	19	11719767	G	A	0.168986	-0.0841167	0.0382585	0.0279033	-0.155352	0.00983055	2.96662e-56	0.541459	0.248641	0.0294307	0.522703	20
ENSG00000219665	19	ENSG00000219665	12127761	rs113480571	19	12144554	A	G	0.0377734	-0.186183	0.0912424	0.0412976	-0.241413	0.0283515	1.6659e-17	0.771222	0.388653	0.0472171	0.735953	20
ENSG00000104979	19	ENSG00000104979	13887129	rs2277947	19	13889368	A	G	0.253479	0.0976824	0.0360927	0.006801	-0.433684	0.00934804	0	-0.225239	0.0833649	0.00689568	0.045109	18
ENSG00000131355	19	ENSG00000131355	14765384	rs111340997	19	14728898	C	T	0.0974155	-0.105607	0.0521302	0.0427815	-0.406591	0.0132661	2.74174e-206	0.259739	0.128493	0.0432357	0.988101	20
ENSG00000186204	19	ENSG00000186204	15795775	rs7251184	19	15928175	A	G	0.329026	0.0759308	0.0346823	0.0285732	0.326899	0.00843825	0	0.232276	0.106264	0.0288275	0.50056	20
ENSG00000127528	19	ENSG00000127528	16437156	rs429294	19	16426889	T	C	0.412525	0.0676131	0.0323473	0.0365977	0.0918896	0.00832424	2.48328e-28	0.735807	0.358279	0.0400018	0.28713	20
ENSG00000213976	19	ENSG00000213976	21567823	rs2928211	19	21541297	A	G	0.229622	-0.0826965	0.0357694	0.0207814	-0.259002	0.0221737	1.6016e-31	0.319289	0.140784	0.0233332	0.720976	20
ENSG00000269397	19	ENSG00000269397	24111339	rs141843813	19	24063268	A	G	0.0715706	0.167872	0.0677409	0.0132066	-0.271108	0.0447003	1.3195e-09	-0.619208	0.26992	0.0217882	0.328417	20
ENSG00000213967	19	ENSG00000213967	24112819	rs11672814	19	24127201	T	G	0.0715706	0.163727	0.0677207	0.0156201	-0.157529	0.0212779	1.3274e-13	-1.03934	0.452236	0.0215486	0.347712	9
ENSG00000269086	19	ENSG00000269086	35337500	rs1045259	19	35340270	C	T	0.422465	0.0835931	0.0318424	0.00865949	0.0994286	0.00966057	7.64102e-25	0.840735	0.330508	0.0109664	0.0214193	19
ENSG00000105707	19	ENSG00000105707	35544442	rs295776	19	35469797	G	A	0.374751	-0.0904576	0.0319455	0.00463121	0.052008	0.00825235	2.9345e-10	-1.7393	0.673394	0.00979768	0.37543	20
ENSG00000105663	19	ENSG00000105663	36219350	rs2293688	19	36237245	G	C	0.351889	-0.0701162	0.033086	0.0340727	0.121986	0.00924126	8.75012e-40	-0.574787	0.2747	0.0364013	0.716	20
ENSG00000130669	19	ENSG00000130669	39644933	rs754703	19	39648322	T	C	0.346918	-0.0951118	0.0327383	0.00367003	-0.215866	0.0082748	5.0939e-150	0.440605	0.152598	0.00388485	0.352888	20
ENSG00000179134	19	ENSG00000179134	39854693	rs12972575	19	39856246	T	C	0.0437376	-0.156553	0.0739372	0.0342274	-0.343261	0.0202921	3.42953e-64	0.456077	0.217077	0.0356421	0.194431	20
ENSG00000256612	19	ENSG00000256612	41443344	rs34724660	19	41415087	A	G	0.157058	-0.0900965	0.0443422	0.0421692	0.362739	0.0107155	3.42615e-251	-0.248378	0.122463	0.0425402	0.422725	20
ENSG00000160570	19	ENSG00000160570	42713521	rs8108096	19	42735798	C	T	0.0924453	0.109216	0.051904	0.0353612	0.0930136	0.0143182	8.2374e-11	1.1742	0.58657	0.045306	0.0468463	20
ENSG00000105771	19	ENSG00000105771	44247221	rs2074634	19	44238347	G	A	0.238569	0.112956	0.0380202	0.00296886	0.156306	0.0107637	8.84219e-48	0.72266	0.248281	0.00360674	0.100019	20
ENSG00000216588	19	ENSG00000216588	45128510	rs846858	19	45128825	A	G	0.333996	-0.0700684	0.0327884	0.0325988	-0.109885	0.0099808	3.43529e-28	0.637655	0.303958	0.0359196	0.339846	20
ENSG00000063176	19	ENSG00000063176	49128261	rs10426317	19	49148781	C	T	0.265408	0.0773825	0.036844	0.0357048	0.171944	0.00870015	6.1518e-87	0.450044	0.215485	0.0367515	0.379711	20
ENSG00000232871	19	ENSG00000232871	49162894	rs386551	19	49138286	G	C	0.267396	0.0798129	0.036638	0.0293747	-0.25078	0.0134191	6.17619e-78	-0.318259	0.147085	0.030482	0.139744	20
ENSG00000104870	19	ENSG00000104870	50019831	rs59774409	19	50016748	T	C	0.0914513	0.146617	0.0568138	0.00986122	-0.442984	0.0156233	7.45034e-177	-0.330976	0.128783	0.0101688	0.54564	20
ENSG00000142552	19	ENSG00000142552	50040547	rs57215012	19	50038072	T	C	0.083499	0.115476	0.058336	0.047761	-0.613821	0.0154963	0	-0.188126	0.0951562	0.0480391	0.546007	20
ENSG00000224420	19	ENSG00000224420	50192876	rs10415880	19	50189156	A	G	0.341948	-0.0748258	0.0331738	0.0240976	0.0884328	0.00971213	8.59486e-20	-0.846131	0.386468	0.0285682	0.616019	20
ENSG00000169169	19	ENSG00000169169	50205571	rs721885	19	50196451	T	C	0.345924	-0.0683602	0.0330217	0.0384375	-0.117922	0.00867648	4.52851e-42	0.579707	0.28326	0.040702	0.651563	20
ENSG00000161681	19	ENSG00000161681	51193895	rs4801849	19	51210451	G	A	0.291252	0.0985082	0.0333355	0.00312618	-0.0547238	0.00902229	1.3163e-09	-1.8001	0.67761	0.00789469	0.0305	12
ENSG00000268889	19	ENSG00000268889	51902323	rs6509532	19	51879880	T	G	0.315109	-0.0722721	0.0346566	0.0370349	0.14432	0.0250252	8.06949e-09	-0.500776	0.255354	0.0498671	0.888328	5
ENSG00000268144	19	ENSG00000268144	51903394	rs6509532	19	51879880	T	G	0.315109	-0.0722721	0.0346566	0.0370349	0.195145	0.0249348	5.02838e-15	-0.370351	0.183791	0.0438974	0.762066	7
ENSG00000254760	19	ENSG00000254760	51917885	rs6509532	19	51879880	T	G	0.315109	-0.0722721	0.0346566	0.0370349	0.0831151	0.0138166	1.7922e-09	-0.869542	0.441315	0.0487988	0.84143	10
ENSG00000256683	19	ENSG00000256683	52478852	rs68124997	19	52452529	A	G	0.0616302	-0.137278	0.062997	0.0293226	0.140827	0.0147912	1.71521e-21	-0.974798	0.458902	0.0336538	0.584332	20
ENSG00000130433	19	ENSG00000130433	54505732	rs442126	19	54519954	G	A	0.579523	-0.0805812	0.0319831	0.0117525	-0.0979562	0.00797403	1.0986e-34	0.822625	0.333301	0.0135827	0.839814	20
ENSG00000167618	19	ENSG00000167618	55015498	rs149731338	19	55020233	T	C	0.138171	-0.133269	0.0475103	0.00503097	-0.598289	0.019205	4.6625e-213	0.22275	0.0797317	0.00521021	0.992286	20
ENSG00000218891	19	ENSG00000218891	56090555	rs2902748	19	56096558	A	G	0.167992	-0.0829319	0.038681	0.0320331	0.186366	0.0101364	1.70702e-75	-0.444994	0.20896	0.0332073	0.472399	20
ENSG00000105146	19	ENSG00000105146	57744646	rs2074858	19	57723007	G	C	0.351889	-0.0693986	0.0318477	0.0293257	0.100694	0.00819873	1.1373e-34	-0.689206	0.321223	0.0319072	0.539739	20
ENSG00000268713	19	ENSG00000268713	57773414	rs8111661	19	57752326	C	G	0.420477	-0.0640571	0.0312723	0.0405243	-0.317169	0.00887315	7.96914e-280	0.201965	0.09876	0.0408539	0.493119	20
ENSG00000105136	19	ENSG00000105136	58002563	rs74889371	19	58004197	G	A	0.0238569	0.309464	0.136904	0.0237932	0.644429	0.0339932	3.82184e-80	0.480215	0.213947	0.0247969	0.385819	18
ENSG00000269867	19	ENSG00000269867	58378973	rs11084521	19	58382542	G	C	0.287276	0.104524	0.035007	0.00282831	0.773322	0.0210707	6.98808e-295	0.135163	0.0454179	0.00292058	0.175648	20
ENSG00000130726	19	ENSG00000130726	59058773	rs7257669	19	59064939	C	T	0.263419	0.0759812	0.037912	0.0450543	0.149997	0.0094815	2.26494e-56	0.50655	0.254771	0.0467834	0.0132331	20
ENSG00000130724	19	ENSG00000130724	59064712	rs3794964	19	59070916	C	T	0.263419	0.0850892	0.0379305	0.0248778	0.0819961	0.00949688	5.92431e-18	1.03772	0.477948	0.0299156	0.0399372	20
ENSG00000130725	19	ENSG00000130725	59068703	rs3794964	19	59070916	C	T	0.263419	0.0850892	0.0379305	0.0248778	0.159618	0.0157151	3.08421e-24	0.533081	0.24336	0.0284877	0.0577867	20
ENSG00000099326	19	ENSG00000099326	59079120	rs3794964	19	59070916	C	T	0.263419	0.0850892	0.0379305	0.0248778	0.310055	0.0093469	2.72871e-241	0.274432	0.122614	0.0252091	0.337819	20
ENSG00000101224	20	ENSG00000101224	3777170	rs1010608	20	3784593	A	G	0.223658	-0.0748037	0.036873	0.0424905	-0.358069	0.00909811	0	0.208909	0.103114	0.0427654	0.167536	20
ENSG00000088888	20	ENSG00000088888	3838383	rs16988997	20	3845860	A	G	0.156064	-0.0938366	0.0431847	0.0297869	0.350296	0.0110113	4.37549e-222	-0.267878	0.123568	0.0301692	0.54803	20
ENSG00000101290	20	ENSG00000101290	5142982	rs6053166	20	5141763	T	G	0.459245	-0.0806007	0.0312395	0.00987751	-0.817058	0.0065345	0	0.0986474	0.0382423	0.00989323	0.676344	20
ENSG00000125845	20	ENSG00000125845	6754619	rs6140415	20	7744251	A	G	0.154076	0.115538	0.0459407	0.0119055	0.260354	0.0110159	1.70797e-123	0.443772	0.177451	0.0123909	0.610994	9
ENSG00000089006	20	ENSG00000089006	17935932	rs8120495	20	17975820	A	C	0.136183	-0.123705	0.046932	0.00839289	-0.229657	0.012615	4.7105e-74	0.538653	0.206488	0.00909027	0.867978	20
ENSG00000212232	20	ENSG00000212232	17943471	rs7268634	20	17935271	A	G	0.134195	-0.127932	0.0471729	0.00668837	-0.302538	0.0152515	1.43873e-87	0.422862	0.157374	0.00721014	0.374583	20
ENSG00000125871	20	ENSG00000125871	17960660	rs62209760	20	17954551	A	C	0.136183	-0.124236	0.0468265	0.00797532	-0.934625	0.0127774	0	0.132926	0.0501348	0.00801662	0.953717	20
ENSG00000232645	20	ENSG00000232645	23337992	rs142311611	20	23414130	G	C	0.054672	0.162606	0.0774896	0.035868	0.294929	0.0467118	2.7227e-10	0.551339	0.276871	0.0464456	0.408218	7
ENSG00000235167	20	ENSG00000235167	36129253	rs6019502	20	36203747	G	A	0.332008	-0.0693052	0.0333808	0.0378756	-0.190084	0.0221352	8.89594e-18	0.364603	0.18067	0.0435856	0.102004	19
ENSG00000168612	20	ENSG00000168612	44511885	rs4810474	20	44504480	T	A	0.441352	-0.0636922	0.0316803	0.0443817	-0.0804479	0.00813591	4.69312e-23	0.79172	0.401857	0.0488205	0.200574	20
ENSG00000124207	20	ENSG00000124207	47688169	rs1048590	20	47610297	T	G	0.296223	-0.0688397	0.0333097	0.0387665	-0.269879	0.00851167	1.24819e-220	0.255077	0.123687	0.039181	0.583707	20
ENSG00000124214	20	ENSG00000124214	47767391	rs6063371	20	47819305	A	G	0.422465	0.0665902	0.0317209	0.0357947	-0.0922929	0.00843906	7.72047e-28	-0.72151	0.349973	0.0392444	0.198224	20
ENSG00000124228	20	ENSG00000124228	47848249	rs59499156	20	47884555	T	C	0.0864811	-0.151488	0.0587835	0.00996452	-0.0955784	0.0149491	1.6202e-10	1.58497	0.66311	0.0168391	0.974436	20
ENSG00000132825	20	ENSG00000132825	58513623	rs6015696	20	58804705	T	C	0.257455	0.0858766	0.0366858	0.0192389	-0.100274	0.00925759	2.43862e-27	-0.856415	0.3743	0.0221348	0.176144	20
ENSG00000196227	20	ENSG00000196227	58516277	rs7271202	20	58801643	A	G	0.249503	0.0887457	0.0369912	0.0164353	-0.102261	0.0103467	4.9137e-23	-0.867838	0.372239	0.0197323	0.258464	20
ENSG00000101191	20	ENSG00000101191	61539197	rs13040088	20	61549202	G	A	0.189861	-0.102805	0.038111	0.006986	-0.275654	0.0104554	3.47268e-153	0.372949	0.138979	0.00728556	0.456188	20
ENSG00000154640	21	ENSG00000154640	18975618	rs243588	21	19154566	C	T	0.517893	0.0890755	0.0312527	0.00436954	-0.117222	0.00792933	1.87462e-49	-0.759884	0.27152	0.00513191	0.520571	14
ENSG00000154642	21	ENSG00000154642	19176493	rs2257907	21	19163805	C	T	0.243539	-0.0758121	0.0345417	0.028178	-0.137521	0.00896243	3.873e-53	0.551276	0.25373	0.0298039	0.723926	16
ENSG00000236056	21	ENSG00000236056	30595110	rs8134412	21	30563206	G	A	0.145129	0.109265	0.0481071	0.0231298	0.559252	0.0266082	4.48959e-98	0.195377	0.0865213	0.0239371	0.623204	20
ENSG00000215533	21	ENSG00000215533	30613163	rs4816340	21	30563888	T	C	0.145129	0.109462	0.0481136	0.022901	0.404834	0.0126918	2.90102e-223	0.270389	0.11915	0.023249	0.517389	20
ENSG00000180509	21	ENSG00000180509	35851780	rs13050900	21	35872021	T	C	0.296223	0.0775184	0.0342316	0.0235415	-0.295709	0.00850251	5.05331e-265	-0.262144	0.116006	0.023837	0.514264	20
ENSG00000159200	21	ENSG00000159200	35936440	rs2409522	21	35872145	T	C	0.496024	-0.0656304	0.0312257	0.03557	-0.0653515	0.00796523	2.31361e-16	1.00427	0.49324	0.0417442	0.704751	20
ENSG00000183527	21	ENSG00000183527	40551236	rs2037923	21	40525287	G	A	0.200795	0.0893036	0.0389517	0.0218667	-0.208653	0.00963882	6.45861e-104	-0.428	0.187725	0.0226122	0.838198	20
ENSG00000173276	21	ENSG00000173276	43418718	rs2839439	21	43439562	A	G	0.27833	-0.0808795	0.0355125	0.0227568	0.0735754	0.0101263	3.7084e-13	-1.09927	0.505825	0.029763	0.130231	20
ENSG00000160193	21	ENSG00000160193	44281441	rs58054036	21	44260927	C	A	0.0596421	0.142725	0.0567445	0.0118958	-0.47786	0.0135418	9.06769e-273	-0.298675	0.119048	0.0121123	0.225945	20
ENSG00000215458	21	ENSG00000215458	45229043	rs3819599	21	45214246	A	G	0.207753	0.0849366	0.0401256	0.0342797	-0.395772	0.0101148	0	-0.21461	0.101534	0.034543	0.527625	20
ENSG00000228709	21	ENSG00000228709	45907815	rs117815537	21	45905364	T	G	0.0467197	-0.144783	0.0690237	0.0359423	0.347857	0.054919	2.3889e-10	-0.416213	0.209023	0.0464554	0.898137	9
ENSG00000211658	22	ENSG00000211658	23011017	rs2877064	22	23013171	C	T	0.0596421	0.125274	0.0601488	0.037275	0.723675	0.0463081	4.73738e-55	0.173109	0.0838507	0.0389717	0.59262	20
ENSG00000133454	22	ENSG00000133454	26282559	rs12484042	22	26140544	C	A	0.137177	0.0923949	0.0457145	0.0432666	0.206752	0.0112077	5.47149e-76	0.446887	0.222431	0.044526	0.735825	20
ENSG00000225783	22	ENSG00000225783	27057415	rs9625066	22	27068702	A	C	0.26839	0.0727995	0.0363145	0.044996	0.67544	0.00977789	0	0.107781	0.0537869	0.0450863	0.619382	20
ENSG00000235954	22	ENSG00000235954	28359966	rs2267128	22	28316173	A	G	0.0586481	-0.163558	0.0675282	0.0154324	0.396074	0.022157	1.82051e-71	-0.412948	0.172052	0.0163889	0.0214474	20
ENSG00000187860	22	ENSG00000187860	30763635	rs4820005	22	30744504	C	T	0.253479	-0.10037	0.0363422	0.00574841	-0.137893	0.0104164	5.29395e-40	0.727883	0.269229	0.00685954	0.317807	20
ENSG00000241528	22	ENSG00000241528	30772396	rs5753106	22	30771855	G	A	0.254473	-0.0970251	0.0362984	0.00751789	-0.19979	0.0248706	9.49627e-16	0.485635	0.191476	0.0112041	0.569333	20
ENSG00000100003	22	ENSG00000100003	30806724	rs11703867	22	30828233	G	A	0.182903	0.0978874	0.0416841	0.0188587	0.14685	0.0100295	1.51989e-48	0.66658	0.287483	0.0204124	0.726641	20
ENSG00000100012	22	ENSG00000100012	30855991	rs5749105	22	30858570	G	T	0.387674	-0.0676144	0.0315976	0.0323662	0.274809	0.00820393	5.29427e-246	-0.246042	0.115215	0.0327197	0.179407	20
ENSG00000198089	22	ENSG00000198089	31949623	rs5997981	22	31808827	A	G	0.481113	0.0824129	0.0311211	0.00809365	-0.257972	0.00782703	3.13342e-238	-0.319465	0.121026	0.00829962	0.149749	20
ENSG00000100350	22	ENSG00000100350	36893192	rs5756217	22	36891248	T	C	0.111332	-0.130921	0.0512882	0.0106904	0.77147	0.0117047	0	-0.169704	0.0665309	0.0107492	0.649061	20
ENSG00000183473	22	ENSG00000183473	37604320	rs13053175	22	37613309	T	C	0.420477	0.0659874	0.0313357	0.0352196	-0.157795	0.00820603	2.10861e-82	-0.418184	0.199771	0.0363215	0.274705	20
ENSG00000196588	22	ENSG00000196588	40919495	rs5758007	22	40955564	A	T	0.501988	-0.141552	0.0312008	5.71108e-06	-0.0979343	0.00794418	6.41748e-35	1.44538	0.339479	2.06589e-05	0.0482402	20
ENSG00000230071	22	ENSG00000230071	40983355	rs5758018	22	40987730	G	T	0.362823	0.07101	0.0327496	0.0301384	0.116756	0.0199753	5.06569e-09	0.608194	0.299176	0.0420628	0.0455476	20
ENSG00000235513	22	ENSG00000235513	41609378	rs85220	22	41612965	G	T	0.363817	-0.0772364	0.0322261	0.0165431	-0.243122	0.0205253	2.28419e-32	0.317686	0.135237	0.0188187	0.875289	20
ENSG00000100395	22	ENSG00000100395	41614242	rs5758231	22	41504049	C	G	0.364811	-0.0753957	0.0322931	0.0195576	-0.301844	0.00844076	4.57637e-280	0.249784	0.107214	0.0198184	0.754988	20
ENSG00000100162	22	ENSG00000100162	42338946	rs5758511	22	42336172	A	G	0.266402	-0.0702052	0.0348489	0.0439507	-0.137447	0.0089262	1.68291e-53	0.510779	0.255704	0.0457668	0.233622	20
ENSG00000183066	22	ENSG00000183066	42424594	rs1062753	22	42392811	A	G	0.276342	-0.0850571	0.0340458	0.0124785	-0.10359	0.00904794	2.37871e-30	0.821095	0.336393	0.0146516	0.596939	20
ENSG00000213790	22	ENSG00000213790	42504363	rs2743451	22	42534682	C	T	0.468191	0.0797236	0.0312416	0.0107155	0.166282	0.0221798	6.52949e-14	0.479448	0.198469	0.0157035	0.0563926	20
ENSG00000227370	22	ENSG00000227370	42528777	rs2743456	22	42536313	A	G	0.200795	-0.0861605	0.0377075	0.0223145	0.314505	0.0237258	4.17638e-40	-0.273956	0.121663	0.0243373	0.159363	20
ENSG00000182057	22	ENSG00000182057	42668480	rs2143138	22	42618340	T	C	0.457256	-0.0882457	0.0312621	0.00476102	-0.0808879	0.00949434	1.6011e-17	1.09096	0.407148	0.00737263	0.816707	20
ENSG00000188677	22	ENSG00000188677	44480098	rs6006622	22	44424108	C	T	0.409543	0.0933452	0.0317725	0.00330421	0.216631	0.00864582	1.49429e-138	0.430895	0.147671	0.00352361	0.0782895	20
ENSG00000130638	22	ENSG00000130638	46154432	rs134861	22	46069109	A	C	0.166004	0.0850497	0.0416858	0.0413247	0.306858	0.0106365	5.14039e-183	0.277163	0.136186	0.0418334	0.0922333	20
ENSG00000100416	22	ENSG00000100416	46740004	rs6520009	22	46713019	T	C	0.147117	0.0934783	0.0455133	0.0399884	0.0962317	0.0118766	5.3797e-16	0.971387	0.487913	0.0464915	0.333725	20
ENSG00000196576	22	ENSG00000196576	50729732	rs62241220	22	50747507	A	G	0.430417	-0.0621032	0.0314964	0.0486377	-0.280939	0.0102138	1.49234e-166	0.221055	0.112399	0.049217	0.185871	20
ENSG00000100241	22	ENSG00000100241	50899319	rs76275199	22	50883660	A	G	0.083499	-0.115221	0.0572883	0.0442986	0.374159	0.0280353	1.24981e-40	-0.307947	0.154841	0.0467236	0.47198	20
ENSG00000130489	22	ENSG00000130489	50963432	rs131805	22	50964153	T	C	0.224652	0.0920325	0.0378535	0.0150454	0.610432	0.010997	0	0.150766	0.0620703	0.0151424	0.583528	20
ENSG00000025708	22	ENSG00000025708	50966333	rs140522	22	50971266	T	C	0.32008	0.0799199	0.0332267	0.0161597	-0.641352	0.0102073	0	-0.124611	0.0518453	0.0162377	0.250603	20

## Sheet: 5
gene
ENSG00000106853
ENSG00000186318
ENSG00000186889
ENSG00000152926
ENSG00000104979
ENSG00000170298
ENSG00000160097
ENSG00000090487
ENSG00000155254
ENSG00000110274
ENSG00000130770
ENSG00000120057
ENSG00000172322
ENSG00000156052
ENSG00000107798
ENSG00000159733
ENSG00000101191
ENSG00000181472
ENSG00000163528
ENSG00000099377
ENSG00000166439
ENSG00000156411
ENSG00000171729
ENSG00000091106
ENSG00000167397
ENSG00000160193
ENSG00000165682
ENSG00000105707
ENSG00000107819
ENSG00000119725
ENSG00000126698
ENSG00000174840
ENSG00000149150
ENSG00000130669
ENSG00000096384
ENSG00000101290
ENSG00000126215
ENSG00000134548
ENSG00000112031
ENSG00000184898
ENSG00000132744
ENSG00000161647
ENSG00000123609
ENSG00000108599
ENSG00000147443
ENSG00000061337
ENSG00000099381
ENSG00000170145
ENSG00000167394
ENSG00000162373
ENSG00000214872
ENSG00000067221
ENSG00000189143
ENSG00000178397
ENSG00000165934
ENSG00000103707
ENSG00000119138
ENSG00000135677
ENSG00000130725
ENSG00000103507
ENSG00000134684
ENSG00000168961
ENSG00000137074
ENSG00000166889
ENSG00000211584
ENSG00000130724
ENSG00000196588
ENSG00000086102
ENSG00000151148
ENSG00000112139
ENSG00000099326
ENSG00000164975
ENSG00000100416
ENSG00000119953
ENSG00000116497
ENSG00000155380
ENSG00000006831
ENSG00000241399
ENSG00000136044

## Sheet: 6
gene	gene_name	zscore	effect_size	pvalue	var_g	pred_perf_r2	pred_perf_pval	pred_perf_qval	n_snps_used	n_snps_in_cov	n_snps_in_model	best_gwas_p	largest_weight
ENSG00000186318	BACE1	-4.3206	NA	1.55608e-05	0.148627	NA	NA	NA	4	4	4	0.000201165	0.487401
ENSG00000128284	APOL3	4.14651	NA	3.37588e-05	0.00144277	NA	NA	NA	1	1	1	3.37588e-05	0.0533109
ENSG00000106853	PTGR1	4.01167	NA	6.02919e-05	0.0531378	NA	NA	NA	2	2	2	0.000110986	0.345974
ENSG00000273487	RP4-621B10.8	-3.88791	NA	0.000101112	0.00620174	NA	NA	NA	3	3	3	0.00082884	0.0897603
ENSG00000180881	CAPS2	-3.67782	NA	0.000235239	0.0656454	NA	NA	NA	2	2	2	0.00216811	0.265159
ENSG00000160097	FNDC5	-3.6742	NA	0.000238597	0.00399304	NA	NA	NA	1	1	1	0.000238597	0.09668
ENSG00000157404	KIT	3.55353	NA	0.000380092	3.53332e-07	NA	NA	NA	1	1	1	0.000380092	0.0031096
ENSG00000143319	ISG20L2	-3.46843	NA	0.000523508	0.00315238	NA	NA	NA	1	1	1	0.000523508	0.0977215
ENSG00000143303	RRNAD1	3.46843	NA	0.000523508	0.00406589	NA	NA	NA	1	1	1	0.000523508	0.110981
ENSG00000188677	PARVB	3.40861	NA	0.000652959	0.0187379	NA	NA	NA	1	1	1	0.000652959	0.194025
ENSG00000156052	GNAQ	3.40132	NA	0.000670613	0.000620574	NA	NA	NA	1	1	1	0.000670613	0.0396565
ENSG00000237797	RP11-472N13.3	3.39059	NA	0.000697424	0.00171665	NA	NA	NA	1	1	1	0.000697424	0.062858
ENSG00000128463	EMC4	-3.37611	NA	0.000735175	0.00822298	NA	NA	NA	2	2	2	0.00230578	0.129654
ENSG00000186567	CEACAM19	3.34771	NA	0.000814828	0.0307179	NA	NA	NA	3	3	3	0.000325379	0.374731
ENSG00000203757	OR6K3	3.34702	NA	0.000816851	0.0452598	NA	NA	NA	1	1	1	0.000816851	0.300395
ENSG00000130725	UBE2M	3.27783	NA	0.00104609	0.00113686	NA	NA	NA	2	2	2	0.0011272	0.0553887
ENSG00000243144	RP11-115N4.1	-3.27688	NA	0.00104962	0.048817	NA	NA	NA	1	1	1	0.00104962	0.375004
ENSG00000117020	AKT3	-3.26618	NA	0.0010901	3.01816e-06	NA	NA	NA	1	1	1	0.0010901	0.0071322
ENSG00000264575	LINC00526	3.24635	NA	0.00116896	0.00234435	NA	NA	NA	1	2	2	0.00116896	0.099382
ENSG00000261159	RP11-723O4.9	3.19431	NA	0.00140165	0.328796	NA	NA	NA	2	2	2	0.00135958	0.537028
ENSG00000012124	CD22	-3.18057	NA	0.00146986	0.00204058	NA	NA	NA	1	1	1	0.00146986	0.0742811
ENSG00000099326	MZF1	3.15829	NA	0.00158698	0.00630548	NA	NA	NA	1	1	1	0.00158698	0.12962
ENSG00000087303	NID2	3.13781	NA	0.00170216	0.0100052	NA	NA	NA	1	1	1	0.00170216	0.337101
ENSG00000135045	C9orf40	-3.1148	NA	0.00184072	0.0127772	NA	NA	NA	2	2	2	0.00982945	0.139034
ENSG00000170298	LGALS9B	-3.09184	NA	0.00198917	0.0718028	NA	NA	NA	1	4	4	0.00198917	0.374853
ENSG00000157240	FZD1	-3.08296	NA	0.00204952	0.0528826	NA	NA	NA	2	2	2	0.00104962	0.402462
ENSG00000104979	C19orf53	-3.08108	NA	0.00206248	0.00101585	NA	NA	NA	1	2	2	0.00206248	0.0460043
ENSG00000149182	ARFGAP2	3.06878	NA	0.00214935	0.00115308	NA	NA	NA	2	2	2	0.00708082	0.076078
ENSG00000130724	CHMP2A	3.06345	NA	0.00218804	0.000157264	NA	NA	NA	2	2	2	0.00327545	0.0267819
ENSG00000174482	LINGO2	-3.04986	NA	0.00228948	0.0188916	NA	NA	NA	1	1	1	0.00228948	0.221084
ENSG00000172322	CLEC12A	3.04944	NA	0.00229268	0.255414	NA	NA	NA	1	1	1	0.00229268	0.874834
ENSG00000115641	FHL2	3.03682	NA	0.00239087	0.00456752	NA	NA	NA	2	2	2	0.00219025	0.118
ENSG00000006042	TMEM98	3.023	NA	0.00250284	0.0913827	NA	NA	NA	4	5	5	0.0144237	0.370931
ENSG00000040275	SPDL1	3.00878	NA	0.002623	0.0418949	NA	NA	NA	2	2	2	0.00825775	0.396975
ENSG00000132323	ILKAP	-3.00059	NA	0.00269454	0.00198585	NA	NA	NA	2	2	2	0.0235745	0.0953729
ENSG00000054523	KIF1B	2.97841	NA	0.00289752	0.010243	NA	NA	NA	4	4	4	0.00683087	0.156991
ENSG00000152207	CYSLTR2	2.97582	NA	0.00292209	0.0055882	NA	NA	NA	1	1	1	0.00292209	0.104235
ENSG00000110274	CEP164	-2.95947	NA	0.0030817	0.0818538	NA	NA	NA	5	5	5	0.000328676	0.28903
ENSG00000204842	ATXN2	-2.94395	NA	0.00324053	0.000128613	NA	NA	NA	2	2	2	0.000802924	0.022852
ENSG00000167397	VKORC1	-2.93581	NA	0.00332679	0.0176423	NA	NA	NA	2	2	2	0.00225536	0.109856
ENSG00000124664	SPDEF	-2.91961	NA	0.00350472	3.27982e-05	NA	NA	NA	1	1	1	0.00350472	0.0342855
ENSG00000198851	CD3E	-2.89871	NA	0.00374698	0.012169	NA	NA	NA	2	2	2	0.00879229	0.121783
ENSG00000105379	ETFB	2.88768	NA	0.00388094	0.0109928	NA	NA	NA	3	3	3	0.000880688	0.202658
ENSG00000169902	TPST1	2.87504	NA	0.00403977	0.00215579	NA	NA	NA	2	2	2	0.00950493	0.0641581
ENSG00000131373	HACL1	2.87153	NA	0.00408492	0.0125452	NA	NA	NA	2	2	2	0.0103325	0.328257
ENSG00000253251	CTC-534A2.2	2.86855	NA	0.00412363	0.00748238	NA	NA	NA	2	2	2	0.00258481	0.116839
ENSG00000153975	ZUFSP	-2.86729	NA	0.00414008	0.00390807	NA	NA	NA	1	1	1	0.00414008	0.108974
ENSG00000121058	COIL	2.85916	NA	0.00424763	0.000307126	NA	NA	NA	1	1	1	0.00424763	0.0291748
ENSG00000135643	KCNMB4	2.84123	NA	0.00449398	0.00455427	NA	NA	NA	1	1	1	0.00449398	0.0968188
ENSG00000136279	DBNL	2.83979	NA	0.00451429	0.00202158	NA	NA	NA	2	2	2	0.000574708	0.1111
ENSG00000186889	TMEM17	-2.83753	NA	0.00454642	0.00181749	NA	NA	NA	2	2	2	0.00748564	0.0707971
ENSG00000100564	PIGH	-2.83394	NA	0.0045978	0.0795535	NA	NA	NA	3	3	3	0.00271841	0.263902
ENSG00000103184	SEC14L5	-2.82775	NA	0.00468768	0.0685944	NA	NA	NA	2	2	2	0.00491591	0.358045
ENSG00000163655	GMPS	2.82037	NA	0.00479682	0.000263865	NA	NA	NA	1	1	1	0.00479682	0.0227908
ENSG00000125148	MT2A	2.82013	NA	0.00480047	0.00745381	NA	NA	NA	2	2	2	0.00425123	0.132395
ENSG00000165682	CLEC1B	2.81547	NA	0.00487057	0.0545719	NA	NA	NA	2	2	2	0.00528003	0.384407
ENSG00000076053	RBM7	-2.8049	NA	0.00503322	0.000667176	NA	NA	NA	1	1	1	0.00503322	0.0716103
ENSG00000144485	HES6	-2.79961	NA	0.00511645	0.00423444	NA	NA	NA	2	2	2	0.0269969	0.114529
ENSG00000083168	KAT6A	2.7955	NA	0.00518199	0.00343924	NA	NA	NA	1	1	1	0.00518199	0.0881923
ENSG00000236279	CLEC2L	2.79152	NA	0.00524614	0.0455181	NA	NA	NA	3	3	3	0.0135143	0.716859
ENSG00000130559	CAMSAP1	2.79071	NA	0.00525931	0.00686316	NA	NA	NA	1	1	1	0.00525931	0.187523
ENSG00000038210	PI4K2B	-2.7846	NA	0.0053594	0.000252765	NA	NA	NA	2	2	2	0.0289069	0.0629362
ENSG00000255221	CARD17	2.78245	NA	0.00539496	0.0261255	NA	NA	NA	1	1	1	0.00539496	0.44072
ENSG00000180767	CHST13	2.77775	NA	0.00547367	1.34865	NA	NA	NA	3	3	3	0.0036045	0.656747
ENSG00000132424	PNISR	-2.77765	NA	0.00547532	1.98346e-05	NA	NA	NA	1	1	1	0.00547532	0.00717449
ENSG00000166483	WEE1	2.7771	NA	0.00548462	0.00150565	NA	NA	NA	1	2	2	0.00548462	0.0633157
ENSG00000196187	TMEM63A	-2.76805	NA	0.00563926	0.0068133	NA	NA	NA	2	2	2	0.0389212	0.203145
ENSG00000101290	CDS2	2.76689	NA	0.00565945	0.0224272	NA	NA	NA	2	2	2	0.00697285	0.211861
ENSG00000073008	PVR	-2.76153	NA	0.00575318	0.0737687	NA	NA	NA	4	4	4	0.00952622	0.389981
ENSG00000104213	PDGFRL	-2.72917	NA	0.00634933	0.00371828	NA	NA	NA	2	2	2	0.00635016	0.279057
ENSG00000115808	STRN	-2.72902	NA	0.00635224	0.0113665	NA	NA	NA	3	3	3	0.00660727	0.14286
ENSG00000158092	NCK1	2.72726	NA	0.0063863	0.00289686	NA	NA	NA	2	2	2	0.0479888	0.22222
ENSG00000067221	STOML1	2.72226	NA	0.00648376	0.0297081	NA	NA	NA	2	2	2	0.00762321	0.276109
ENSG00000161958	FGF11	-2.71501	NA	0.00662738	4.31374e-07	NA	NA	NA	1	2	2	0.00662738	0.00286474
ENSG00000186141	POLR3C	2.71117	NA	0.00670462	0.000289916	NA	NA	NA	1	1	1	0.00670462	0.0285743
ENSG00000197111	PCBP2	-2.71072	NA	0.00671366	0.00169246	NA	NA	NA	1	1	1	0.00671366	0.136259
ENSG00000116698	SMG7	-2.70854	NA	0.00675807	0.0321978	NA	NA	NA	2	2	2	0.0128079	0.235745
ENSG00000225231	AC091814.2	2.70617	NA	0.00680647	1.24645	NA	NA	NA	4	4	4	0.00515742	1.75374
ENSG00000152818	UTRN	2.69949	NA	0.00694448	7.42213e-07	NA	NA	NA	1	1	1	0.00694448	0.00124009
ENSG00000158480	SPATA2	2.69936	NA	0.00694736	0.00297316	NA	NA	NA	2	2	2	0.00834775	0.0832998
ENSG00000118292	C1orf54	2.69899	NA	0.00695507	0.000657022	NA	NA	NA	1	2	2	0.00695507	0.0560606
ENSG00000198919	DZIP3	2.69884	NA	0.00695814	0.0858308	NA	NA	NA	2	2	2	0.00293604	0.341518
ENSG00000134684	YARS	-2.69591	NA	0.00701974	0.00297943	NA	NA	NA	2	2	2	0.000464128	0.0611474
ENSG00000107185	RGP1	-2.69472	NA	0.00704486	0.00618971	NA	NA	NA	1	2	2	0.00704486	0.132562
ENSG00000170396	ZNF804A	-2.69145	NA	0.00711424	0.00686833	NA	NA	NA	2	2	2	0.0120317	0.156744
ENSG00000006715	VPS41	-2.68551	NA	0.00724191	0.00460887	NA	NA	NA	2	2	2	0.0108808	0.0771556
ENSG00000099365	STX1B	-2.68343	NA	0.00728717	0.0109927	NA	NA	NA	1	1	1	0.00728717	0.156377
ENSG00000169217	CD2BP2	2.66447	NA	0.00771094	0.00481084	NA	NA	NA	2	2	2	0.00773153	0.477667
ENSG00000149177	PTPRJ	-2.65834	NA	0.00785264	0.0176591	NA	NA	NA	2	2	2	0.00957252	0.117951
ENSG00000267680	ZNF224	2.65714	NA	0.00788058	0.00108621	NA	NA	NA	1	1	1	0.00788058	0.0611216
ENSG00000212743	RP11-563J2.3	-2.64927	NA	0.00806666	0.0268961	NA	NA	NA	2	2	2	0.0122337	0.367211
ENSG00000160161	CILP2	2.64377	NA	0.00819877	0.00120462	NA	NA	NA	1	1	1	0.00819877	0.0640286
ENSG00000159733	ZFYVE28	-2.64104	NA	0.0082652	0.0123834	NA	NA	NA	3	3	3	0.00911937	0.159504
ENSG00000211584	SLC48A1	2.63341	NA	0.00845319	0.00935662	NA	NA	NA	1	1	1	0.00845319	0.150119
ENSG00000158488	CD1E	-2.63128	NA	0.00850645	0.0119357	NA	NA	NA	1	1	1	0.00850645	0.156856
ENSG00000111644	ACRBP	-2.63114	NA	0.00850981	1.6209e-05	NA	NA	NA	1	1	1	0.00850981	0.0133923
ENSG00000151490	PTPRO	-2.61998	NA	0.00879351	4.20922e-05	NA	NA	NA	1	1	1	0.00879351	0.00952561
ENSG00000178093	TSSK6	-2.61925	NA	0.00881242	0.0129237	NA	NA	NA	1	1	1	0.00881242	0.209722
ENSG00000106665	CLIP2	-2.61913	NA	0.00881541	0.0135814	NA	NA	NA	2	2	2	0.0150064	0.146797
ENSG00000197181	PIWIL2	-2.61756	NA	0.00885613	0.0109542	NA	NA	NA	1	1	1	0.00885613	0.297541
ENSG00000261526	CTB-31O20.2	2.61684	NA	0.00887488	0.00113931	NA	NA	NA	2	2	2	0.0100419	0.0312387
ENSG00000114686	MRPL3	2.60883	NA	0.00908527	0.000206767	NA	NA	NA	1	1	1	0.00908527	0.0722677
ENSG00000121900	TMEM54	2.60836	NA	0.00909775	0.000795079	NA	NA	NA	1	1	1	0.00909775	0.046155
ENSG00000148356	LRSAM1	-2.60216	NA	0.00926377	0.00105665	NA	NA	NA	1	1	1	0.00926377	0.0473189
ENSG00000171729	TMEM51	-2.60127	NA	0.00928806	0.0157519	NA	NA	NA	1	1	1	0.00928806	0.239482
ENSG00000111832	RWDD1	-2.60101	NA	0.00929484	0.0120559	NA	NA	NA	3	3	3	0.0161751	0.232691
ENSG00000115457	IGFBP2	-2.59732	NA	0.00939551	0.150241	NA	NA	NA	2	2	2	0.00170171	0.586585
ENSG00000176890	TYMS	2.59239	NA	0.00953114	0.00398982	NA	NA	NA	1	1	1	0.00953114	0.101561
ENSG00000140395	WDR61	2.5885	NA	0.0096395	0.024633	NA	NA	NA	2	2	2	0.0105487	0.219835
ENSG00000169385	RNASE2	2.57949	NA	0.00989465	0.0309895	NA	NA	NA	1	1	1	0.00989465	0.248339
ENSG00000215244	RP11-563J2.2	-2.57923	NA	0.00990216	0.0298843	NA	NA	NA	3	3	3	0.0122337	0.365746
ENSG00000178222	RNF212	2.57458	NA	0.0100362	0.0201722	NA	NA	NA	1	1	1	0.0100362	0.264135
ENSG00000166478	ZNF143	-2.57248	NA	0.0100972	0.0148275	NA	NA	NA	1	1	1	0.0100972	0.312178
ENSG00000281655	RP11-817J15.3	-2.57069	NA	0.0101495	0.00837674	NA	NA	NA	1	1	1	0.0101495	0.127834
ENSG00000137413	TAF8	2.567	NA	0.0102584	0.000280521	NA	NA	NA	1	1	1	0.0102584	0.0311275
ENSG00000260101	RP11-568N6.1	-2.5638	NA	0.0103535	0.0019636	NA	NA	NA	1	1	1	0.0103535	0.10861
ENSG00000185522	LMNTD2	-2.56323	NA	0.0103704	0.0534731	NA	NA	NA	6	6	6	0.031811	0.445396
ENSG00000124570	SERPINB6	-2.56322	NA	0.0103705	0.0712815	NA	NA	NA	2	3	3	0.010263	0.407708
ENSG00000123892	RAB38	-2.56201	NA	0.0104069	0.0911716	NA	NA	NA	3	3	3	0.0332016	1.13214
ENSG00000184524	CEND1	2.55936	NA	0.0104866	0.0162187	NA	NA	NA	2	2	2	0.0152317	0.231515
ENSG00000077585	GPR137B	2.55284	NA	0.0106848	0.0940048	NA	NA	NA	3	3	3	0.0110558	0.661056
ENSG00000242258	LINC00996	-2.55259	NA	0.0106926	5.29994e-11	NA	NA	NA	1	1	1	0.0106926	1.02895e-05
ENSG00000132423	COQ3	-2.54633	NA	0.0108862	0.000860075	NA	NA	NA	2	2	2	0.00506171	0.0446713
ENSG00000176383	B3GNT4	2.54615	NA	0.0108919	0.00464145	NA	NA	NA	1	1	1	0.0108919	0.23216
ENSG00000096384	HSP90AB1	-2.54281	NA	0.0109966	0.00232708	NA	NA	NA	2	2	2	0.0125902	0.0506343
ENSG00000099364	FBXL19	2.54254	NA	0.0110051	4.60521e-05	NA	NA	NA	2	2	2	0.0345046	0.0108959
ENSG00000198554	WDHD1	-2.53913	NA	0.011113	0.000389426	NA	NA	NA	1	1	1	0.011113	0.0279269
ENSG00000128731	HERC2	2.53678	NA	0.0111876	0.19674	NA	NA	NA	1	2	2	0.0111876	1.3274
ENSG00000122952	ZWINT	-2.52462	NA	0.0115824	0.000234527	NA	NA	NA	1	1	1	0.0115824	0.0561923
ENSG00000196821	C6orf106	2.52412	NA	0.0115987	0.000676567	NA	NA	NA	1	2	2	0.0115987	0.172278
ENSG00000021776	AQR	-2.52296	NA	0.0116371	0.00215785	NA	NA	NA	2	2	2	0.0152649	0.137768
ENSG00000128881	TTBK2	2.52283	NA	0.0116414	0.00474823	NA	NA	NA	1	1	1	0.0116414	0.106386
ENSG00000136872	ALDOB	-2.51668	NA	0.0118467	0.00627902	NA	NA	NA	2	2	2	0.017787	0.156794
ENSG00000184898	RBM43	-2.51527	NA	0.0118941	0.10003	NA	NA	NA	2	2	2	0.0114919	0.354804
ENSG00000116497	S100PBP	-2.51522	NA	0.0118957	0.300501	NA	NA	NA	2	2	2	0.000464128	0.704418
ENSG00000164707	SLC13A4	2.51488	NA	0.0119072	0.00530157	NA	NA	NA	1	1	1	0.0119072	0.248367
ENSG00000272156	RP11-477N3.1	2.51136	NA	0.0120268	0.0205332	NA	NA	NA	3	3	3	0.0344962	0.311593
ENSG00000111906	HDDC2	-2.5107	NA	0.0120493	0.334368	NA	NA	NA	2	2	2	0.0135374	0.592903
ENSG00000156110	ADK	-2.50611	NA	0.0122067	0.298628	NA	NA	NA	3	3	3	0.0209406	1.04412
ENSG00000123609	NMI	2.50309	NA	0.0123114	0.00565564	NA	NA	NA	2	2	2	0.00510447	0.0806482
ENSG00000005339	CREBBP	-2.50234	NA	0.0123377	9.33821e-05	NA	NA	NA	1	1	1	0.0123377	0.0270818
ENSG00000136856	SLC2A8	2.50144	NA	0.012369	0.0229758	NA	NA	NA	2	2	2	0.0112013	0.179947
ENSG00000106178	CCL24	2.50141	NA	0.01237	0.0261001	NA	NA	NA	4	4	4	0.000488012	0.20866
ENSG00000151006	PRSS53	-2.50093	NA	0.0123867	0.0166309	NA	NA	NA	2	2	2	0.00207411	0.167517
ENSG00000083845	RPS5	2.4992	NA	0.0124476	0.0388042	NA	NA	NA	2	2	2	0.00870727	0.167596
ENSG00000162396	PARS2	-2.49878	NA	0.012462	0.0258628	NA	NA	NA	2	2	2	0.0120208	0.221246
ENSG00000100003	SEC14L2	2.49405	NA	0.0126294	0.00952725	NA	NA	NA	1	1	1	0.0126294	0.166505
ENSG00000077684	JADE1	2.49187	NA	0.0127072	0.00743186	NA	NA	NA	1	1	1	0.0127072	0.132916
ENSG00000119943	PYROXD2	-2.48886	NA	0.0128155	0.0115908	NA	NA	NA	3	3	3	0.0208655	0.125615
ENSG00000183578	TNFAIP8L3	2.48826	NA	0.012837	0.00309538	NA	NA	NA	1	1	1	0.012837	0.0783418
ENSG00000130669	PAK4	2.48702	NA	0.0128818	0.0257022	NA	NA	NA	1	1	1	0.0128818	0.229473
ENSG00000152926	ZNF117	-2.48612	NA	0.0129144	0.0145033	NA	NA	NA	3	3	3	0.00350268	0.40722
ENSG00000122566	HNRNPA2B1	2.48264	NA	0.0130415	1.98954e-05	NA	NA	NA	1	1	1	0.0130415	0.0178437
ENSG00000134769	DTNA	-2.48185	NA	0.0130701	0.000105517	NA	NA	NA	1	1	1	0.0130701	0.0162651
ENSG00000167588	GPD1	2.47812	NA	0.0132078	0.00067477	NA	NA	NA	1	1	1	0.0132078	0.111214
ENSG00000226380	AC058791.1	2.47761	NA	0.0132265	0.00462672	NA	NA	NA	1	1	1	0.0132265	0.100012
ENSG00000167995	BEST1	2.47282	NA	0.013405	0.00927715	NA	NA	NA	2	2	2	0.00839609	0.132143
ENSG00000147536	GINS4	-2.47272	NA	0.013409	1.98525e-07	NA	NA	NA	1	1	1	0.013409	0.00107149
ENSG00000060971	ACAA1	2.47235	NA	0.0134227	0.00175217	NA	NA	NA	2	2	2	0.00949289	0.0968071
ENSG00000089335	ZNF302	-2.46961	NA	0.013526	0.0894792	NA	NA	NA	4	4	4	0.00122656	0.543964
ENSG00000185760	KCNQ5	2.46883	NA	0.0135557	0.00089973	NA	NA	NA	1	1	1	0.0135557	0.0463597
ENSG00000212916	MAP10	2.46795	NA	0.0135889	0.0126825	NA	NA	NA	2	2	2	0.0702926	0.318266
ENSG00000196152	ZNF79	2.46784	NA	0.0135933	0.0572211	NA	NA	NA	1	1	1	0.0135933	0.346061
ENSG00000114993	RTKN	-2.46755	NA	0.0136042	0.00235149	NA	NA	NA	2	2	2	0.00783582	0.0918475
ENSG00000148444	COMMD3	-2.46727	NA	0.0136147	1.06708e-05	NA	NA	NA	1	1	1	0.0136147	0.0184076
ENSG00000138592	USP8	2.46663	NA	0.0136391	0.0053715	NA	NA	NA	1	1	1	0.0136391	0.137109
ENSG00000107372	ZFAND5	-2.46511	NA	0.0136971	0.00606022	NA	NA	NA	2	2	2	0.0281786	0.0856768
ENSG00000100239	PPP6R2	2.46497	NA	0.0137023	0.00203927	NA	NA	NA	2	2	2	0.0138046	0.0782573
ENSG00000176092	AIM1L	2.45755	NA	0.013989	0.0145381	NA	NA	NA	2	2	2	0.0139934	0.191757
ENSG00000103335	PIEZO1	-2.45425	NA	0.014118	0.00336494	NA	NA	NA	3	3	3	0.0447439	0.0965305
ENSG00000267302	RP11-178C3.2	2.45131	NA	0.0142337	0.0097813	NA	NA	NA	2	3	3	0.0300844	0.213161
ENSG00000259618	RP11-562A8.5	2.45077	NA	0.0142549	0.000848873	NA	NA	NA	2	2	2	0.0143114	0.0545669
ENSG00000185009	AP3M1	-2.44984	NA	0.0142918	0.0394235	NA	NA	NA	2	2	2	0.0209406	0.387592
ENSG00000112320	SOBP	-2.44897	NA	0.0143266	8.67682e-07	NA	NA	NA	1	1	1	0.0143266	0.0047653
ENSG00000101187	SLCO4A1	2.44723	NA	0.0143958	0.00224185	NA	NA	NA	1	1	1	0.0143958	0.0655406
ENSG00000263513	FAM72C	-2.44427	NA	0.0145146	0.0183317	NA	NA	NA	1	1	1	0.0145146	0.43498
ENSG00000175984	DENND2C	-2.44411	NA	0.0145209	0.0707204	NA	NA	NA	2	2	2	0.0426808	0.696964
ENSG00000116922	C1orf109	2.44405	NA	0.0145235	0.0730406	NA	NA	NA	2	2	2	0.0209532	0.298336
ENSG00000099377	HSD3B7	-2.442	NA	0.0146063	0.0155506	NA	NA	NA	2	2	2	0.00712066	0.289833
ENSG00000143891	GALM	-2.44087	NA	0.014652	0.0391757	NA	NA	NA	2	2	2	0.0158977	0.234808
ENSG00000177464	GPR4	-2.4388	NA	0.014736	0.000145063	NA	NA	NA	1	1	1	0.014736	0.0215323
ENSG00000100109	TFIP11	-2.43782	NA	0.0147761	0.17584	NA	NA	NA	2	2	2	0.00814151	0.748953
ENSG00000155254	MARVELD1	2.43594	NA	0.0148531	0.00764671	NA	NA	NA	1	1	1	0.0148531	0.141349
ENSG00000130766	SESN2	-2.4348	NA	0.0148999	0.0487583	NA	NA	NA	3	3	3	0.0546976	0.22926
ENSG00000175595	ERCC4	-2.42873	NA	0.0151519	0.001479	NA	NA	NA	1	2	2	0.0151519	0.189388
ENSG00000170571	EMB	-2.42479	NA	0.0153174	0.0268911	NA	NA	NA	2	2	2	0.0189212	0.193486
ENSG00000189241	TSPYL1	-2.41906	NA	0.0155606	0.0137011	NA	NA	NA	2	2	2	0.00652184	0.099843
ENSG00000272716	RP11-563N4.1	-2.41864	NA	0.0155787	0.0110777	NA	NA	NA	1	1	1	0.0155787	0.152166
ENSG00000237310	GS1-124K5.4	-2.41817	NA	0.015599	0.29399	NA	NA	NA	2	2	2	0.00999708	0.465314
ENSG00000175711	B3GNTL1	2.41683	NA	0.0156565	0.0665186	NA	NA	NA	4	4	4	0.0180475	0.293157
ENSG00000171132	PRKCE	-2.41658	NA	0.0156672	0.00932229	NA	NA	NA	2	2	2	0.0199731	0.143888
ENSG00000180871	CXCR2	2.41643	NA	0.0156736	0.00289822	NA	NA	NA	2	2	2	0.0225529	0.102295
ENSG00000123240	OPTN	-2.41454	NA	0.0157551	0.00200853	NA	NA	NA	2	2	2	0.0614904	0.101206
ENSG00000123838	C4BPA	-2.41308	NA	0.0158185	0.34122	NA	NA	NA	2	2	2	0.0102326	1.37844
ENSG00000117868	ESYT2	2.41227	NA	0.0158536	0.0581859	NA	NA	NA	3	3	3	0.0113929	0.307911
ENSG00000111652	COPS7A	-2.41163	NA	0.0158812	0.0022701	NA	NA	NA	2	2	2	0.0106918	0.11657
ENSG00000122965	RBM19	2.411	NA	0.015909	0.00048823	NA	NA	NA	1	1	1	0.015909	0.101121
ENSG00000135245	HILPDA	2.41089	NA	0.0159135	7.33223e-06	NA	NA	NA	1	2	2	0.0159135	0.0123921
ENSG00000156831	NSMCE2	-2.40566	NA	0.0161433	0.000503816	NA	NA	NA	1	1	1	0.0161433	0.0815393
ENSG00000176658	MYO1D	2.40558	NA	0.0161468	0.0223251	NA	NA	NA	2	2	2	0.0166958	0.251561
ENSG00000164961	WASHC5	2.40063	NA	0.0163668	0.000155887	NA	NA	NA	1	1	1	0.0163668	0.0458186
ENSG00000257698	RP11-620J15.3	2.39996	NA	0.016397	0.0174956	NA	NA	NA	1	1	1	0.016397	0.201583
ENSG00000180354	MTURN	-2.39992	NA	0.0163989	0.00180917	NA	NA	NA	2	2	2	0.000931646	0.073262
ENSG00000150281	CTF1	-2.39935	NA	0.0164242	0.000378685	NA	NA	NA	1	1	1	0.0164242	0.0618653
ENSG00000153531	ADPRHL1	2.39553	NA	0.0165965	0.000203887	NA	NA	NA	1	1	1	0.0165965	0.0882051
ENSG00000146054	TRIM7	2.39426	NA	0.0166537	0.0208622	NA	NA	NA	4	4	4	0.0109016	0.542496
ENSG00000043462	LCP2	-2.39177	NA	0.0167672	0.00559643	NA	NA	NA	4	4	4	0.0307614	0.0801931
ENSG00000156411	C14orf2	2.39087	NA	0.0168085	0.0045914	NA	NA	NA	3	3	3	0.0410025	0.200243
ENSG00000135722	FBXL8	-2.38986	NA	0.0168549	0.00019363	NA	NA	NA	1	1	1	0.0168549	0.0378969
ENSG00000132912	DCTN4	2.38622	NA	0.0170224	0.000314803	NA	NA	NA	1	1	1	0.0170224	0.0572235
ENSG00000213462	ERV3-1	-2.38547	NA	0.0170572	0.123565	NA	NA	NA	2	2	2	0.0317555	0.441982
ENSG00000111834	RSPH4A	2.38255	NA	0.017193	0.0139537	NA	NA	NA	1	1	1	0.017193	0.444076
ENSG00000167680	SEMA6B	-2.38113	NA	0.0172596	0.000428821	NA	NA	NA	1	1	1	0.0172596	0.103704
ENSG00000113593	PPWD1	2.37955	NA	0.017334	0.00536243	NA	NA	NA	2	2	2	0.0521084	0.184177
ENSG00000272447	RP11-182L21.6	2.37883	NA	0.0173675	0.21534	NA	NA	NA	2	3	3	0.028867	0.470693
ENSG00000101425	BPI	-2.37755	NA	0.0174281	0.0369332	NA	NA	NA	3	3	3	0.0322895	0.28073
ENSG00000134201	GSTM5	-2.37708	NA	0.0174503	0.419607	NA	NA	NA	4	6	6	0.0302194	0.689814
ENSG00000197498	RPF2	2.37496	NA	0.017551	0.00151087	NA	NA	NA	2	2	2	0.0375204	0.089349
ENSG00000176108	CHMP6	-2.37305	NA	0.017642	0.00806533	NA	NA	NA	3	3	3	0.0180956	0.10821
ENSG00000090487	SPG21	2.3697	NA	0.0178024	0.00980624	NA	NA	NA	3	3	3	0.0267681	0.08865
ENSG00000180938	ZNF572	2.36788	NA	0.0178905	0.000673134	NA	NA	NA	2	2	2	0.0203977	0.0795821
ENSG00000153310	FAM49B	2.36572	NA	0.017995	0.000718216	NA	NA	NA	1	1	1	0.017995	0.0401378
ENSG00000118961	LDAH	-2.36546	NA	0.0180076	0.0304835	NA	NA	NA	2	2	2	0.0143081	0.243107
ENSG00000137218	FRS3	2.3649	NA	0.0180351	0.00889111	NA	NA	NA	2	3	3	0.00990471	0.14163
ENSG00000143537	ADAM15	-2.36345	NA	0.0181055	0.0499971	NA	NA	NA	1	1	1	0.0181055	0.403195
ENSG00000125871	MGME1	2.36317	NA	0.0181194	0.194813	NA	NA	NA	2	2	2	0.00968242	0.716892
ENSG00000136868	SLC31A1	-2.36051	NA	0.0182497	0.0146339	NA	NA	NA	1	2	2	0.0182497	0.339953
ENSG00000123091	RNF11	-2.36015	NA	0.0182675	0.000261519	NA	NA	NA	2	2	2	0.0174314	0.0492145
ENSG00000116604	MEF2D	-2.35623	NA	0.0184615	0.00147757	NA	NA	NA	1	1	1	0.0184615	0.0563374
ENSG00000198467	TPM2	2.35599	NA	0.0184733	0.0250458	NA	NA	NA	2	2	2	0.0182341	0.241206
ENSG00000162650	ATXN7L2	2.35388	NA	0.0185786	0.00493121	NA	NA	NA	2	2	2	0.0213022	0.0837546
ENSG00000175985	PLEKHD1	2.3537	NA	0.0185875	0.230671	NA	NA	NA	3	3	3	0.0102636	0.469466
ENSG00000182141	ZNF708	-2.35237	NA	0.018654	0.0578708	NA	NA	NA	1	2	2	0.018654	0.428115
ENSG00000110921	MVK	-2.35235	NA	0.018655	0.040473	NA	NA	NA	2	2	2	0.0134761	0.277795
ENSG00000112031	MTRF1L	2.35128	NA	0.0187088	0.140077	NA	NA	NA	1	1	1	0.0187088	0.55354
ENSG00000167671	UBXN6	-2.34826	NA	0.0188616	0.0141691	NA	NA	NA	2	2	2	0.0277544	0.108128
ENSG00000127838	PNKD	2.34546	NA	0.0190034	0.111968	NA	NA	NA	2	2	2	0.0198843	0.271026
ENSG00000214063	TSPAN4	2.3454	NA	0.0190068	0.0708592	NA	NA	NA	2	3	3	0.0164133	0.324579
ENSG00000178732	GP5	2.344	NA	0.0190783	0.011633	NA	NA	NA	2	2	2	0.0316316	0.227336
ENSG00000161249	DMKN	-2.34388	NA	0.0190844	0.000464129	NA	NA	NA	1	1	1	0.0190844	0.0384755
ENSG00000135108	FBXO21	-2.33985	NA	0.0192917	0.00358019	NA	NA	NA	2	2	2	0.00973473	0.0603263
ENSG00000130638	ATXN10	2.33982	NA	0.0192933	0.0172312	NA	NA	NA	1	1	1	0.0192933	0.239626
ENSG00000105339	DENND3	2.33976	NA	0.0192963	0.00456202	NA	NA	NA	2	2	2	0.0532969	0.0658754
ENSG00000106609	TMEM248	2.33787	NA	0.019394	0.00169347	NA	NA	NA	1	1	1	0.019394	0.0804709
ENSG00000134548	SPX	-2.33684	NA	0.0194477	0.0190421	NA	NA	NA	1	1	1	0.0194477	0.199116
ENSG00000077092	RARB	2.33466	NA	0.0195613	0.000690644	NA	NA	NA	2	2	2	0.0353655	0.0315669
ENSG00000007944	MYLIP	-2.32663	NA	0.0199848	0.00238212	NA	NA	NA	2	2	2	0.00373229	0.085476
ENSG00000104870	FCGRT	-2.32618	NA	0.0200087	0.00586211	NA	NA	NA	2	2	2	0.0218321	0.128158
ENSG00000133997	MED6	-2.32565	NA	0.0200374	0.000921294	NA	NA	NA	1	1	1	0.0200374	0.187499
ENSG00000198833	UBE2J1	2.32556	NA	0.020042	0.000115818	NA	NA	NA	1	1	1	0.020042	0.0324065
ENSG00000102967	DHODH	-2.32453	NA	0.0200971	0.00394003	NA	NA	NA	1	2	2	0.0200971	0.0853878
ENSG00000138413	IDH1	2.32398	NA	0.0201267	0.000500547	NA	NA	NA	2	2	2	0.019609	0.047664
ENSG00000139278	GLIPR1	2.32068	NA	0.020304	0.0230679	NA	NA	NA	2	2	2	0.0190535	0.135139
ENSG00000256235	SMIM3	2.31619	NA	0.0205477	8.53482e-05	NA	NA	NA	1	1	1	0.0205477	0.0300196
ENSG00000167395	ZNF646	-2.31314	NA	0.0207151	0.00215722	NA	NA	NA	2	2	2	0.0135317	0.0543764
ENSG00000174780	SRP72	-2.31303	NA	0.0207211	0.0651966	NA	NA	NA	2	2	2	0.0362714	0.339915
ENSG00000096092	TMEM14A	-2.31142	NA	0.0208098	0.0120082	NA	NA	NA	2	2	2	0.0822778	0.544406
ENSG00000197119	SLC25A29	-2.311	NA	0.0208327	0.190484	NA	NA	NA	3	3	3	0.0924524	0.563353
ENSG00000151092	NGLY1	-2.30803	NA	0.0209973	0.00118911	NA	NA	NA	1	1	1	0.0209973	0.0562274
ENSG00000134690	CDCA8	-2.30776	NA	0.0210126	0.000855002	NA	NA	NA	1	1	1	0.0210126	0.0543901
ENSG00000100416	TRMU	2.30755	NA	0.0210242	0.00518913	NA	NA	NA	1	1	1	0.0210242	0.15216
ENSG00000150681	RGS18	2.30565	NA	0.0211301	0.0015906	NA	NA	NA	1	1	1	0.0211301	0.0556919
ENSG00000178695	KCTD12	2.30553	NA	0.0211368	0.000515511	NA	NA	NA	2	2	2	0.00631598	0.0231775
ENSG00000174721	FGFBP3	2.30425	NA	0.0212087	0.0066933	NA	NA	NA	1	1	1	0.0212087	0.226963
ENSG00000153208	MERTK	2.30405	NA	0.0212199	0.0327336	NA	NA	NA	2	2	2	0.0412437	0.41296
ENSG00000154548	SRSF12	-2.30352	NA	0.0212495	0.012737	NA	NA	NA	2	2	2	0.0178854	0.156529
ENSG00000131981	LGALS3	2.30144	NA	0.0213668	0.00681996	NA	NA	NA	2	2	2	0.037783	0.378033
ENSG00000138468	SENP7	2.29913	NA	0.0214976	0.0830995	NA	NA	NA	3	3	3	0.043468	0.183474
ENSG00000184182	UBE2F	2.29796	NA	0.0215639	0.0692365	NA	NA	NA	3	3	3	0.00816518	0.289403
ENSG00000174574	AKIRIN1	-2.29752	NA	0.021589	0.0019454	NA	NA	NA	2	2	2	0.0216362	0.100527
ENSG00000184445	KNTC1	-2.29623	NA	0.0216625	0.00264717	NA	NA	NA	1	1	1	0.0216625	0.131334
ENSG00000189403	HMGB1	2.29532	NA	0.0217149	5.71007e-05	NA	NA	NA	1	1	1	0.0217149	0.0107937
ENSG00000198792	TMEM184B	-2.29492	NA	0.0217376	0.0203502	NA	NA	NA	4	4	4	0.0228609	0.151773
ENSG00000115271	GCA	2.29242	NA	0.0218814	6.22559e-06	NA	NA	NA	1	2	2	0.0218814	0.0136975
ENSG00000234511	C5orf58	2.29041	NA	0.0219973	0.0020102	NA	NA	NA	1	1	1	0.0219973	0.0646738
ENSG00000179921	GPBAR1	-2.29028	NA	0.0220053	0.00300288	NA	NA	NA	1	1	1	0.0220053	0.079996
ENSG00000267711	RP11-686D22.5	2.28942	NA	0.0220549	0.0170206	NA	NA	NA	2	2	2	0.0196953	0.321081
ENSG00000177663	IL17RA	-2.28933	NA	0.0220599	0.0156075	NA	NA	NA	3	3	3	0.0255287	0.10975
ENSG00000103353	UBFD1	2.28722	NA	0.0221831	0.0011659	NA	NA	NA	1	1	1	0.0221831	0.142617
ENSG00000144848	ATG3	-2.28682	NA	0.0222065	2.64518e-05	NA	NA	NA	1	1	1	0.0222065	0.0125628
ENSG00000161243	FBXO27	2.28216	NA	0.02248	0.0578232	NA	NA	NA	2	2	2	0.0153231	0.198864
ENSG00000132819	RBM38	-2.28194	NA	0.0224927	0.000793921	NA	NA	NA	1	1	1	0.0224927	0.111332
ENSG00000260804	LINC01963	-2.28119	NA	0.0225372	0.0206323	NA	NA	NA	2	2	2	0.0219501	0.520523
ENSG00000181894	ZNF329	2.27878	NA	0.0226801	0.0220689	NA	NA	NA	3	3	3	0.0806561	0.154341
ENSG00000223855	HRAT92	-2.27777	NA	0.0227402	0.0655897	NA	NA	NA	2	2	2	0.0127893	0.380145
ENSG00000117625	RCOR3	-2.27406	NA	0.0229626	0.00104086	NA	NA	NA	2	2	2	0.0230275	0.0615452
ENSG00000144674	GOLGA4	-2.2724	NA	0.0230626	1.81301e-05	NA	NA	NA	1	1	1	0.0230626	0.0213234
ENSG00000140987	ZSCAN32	2.26953	NA	0.0232363	1.15054e-08	NA	NA	NA	1	1	1	0.0232363	0.000315979
ENSG00000136783	NIPSNAP3A	2.26917	NA	0.0232582	0.0363096	NA	NA	NA	3	3	3	0.0338951	0.236563
ENSG00000108960	MMD	2.26739	NA	0.0233663	0.000755837	NA	NA	NA	1	1	1	0.0233663	0.0405505
ENSG00000144908	ALDH1L1	2.26708	NA	0.0233856	7.5028e-05	NA	NA	NA	1	1	1	0.0233856	0.0444695
ENSG00000130396	AFDN	-2.26556	NA	0.0234785	0.179245	NA	NA	NA	1	1	1	0.0234785	0.663972
ENSG00000183814	LIN9	2.26463	NA	0.0235351	0.000612343	NA	NA	NA	1	1	1	0.0235351	0.112837
ENSG00000156966	B3GNT7	2.26422	NA	0.0235607	0.00760264	NA	NA	NA	1	1	1	0.0235607	0.141236
ENSG00000196083	IL1RAP	-2.26263	NA	0.0236586	0.000501263	NA	NA	NA	1	1	1	0.0236586	0.0333243
ENSG00000174348	PODN	2.26183	NA	0.0237082	0.012777	NA	NA	NA	2	2	2	0.0729047	0.179569
ENSG00000124207	CSE1L	2.2605	NA	0.02379	0.00899445	NA	NA	NA	2	2	2	0.034221	0.191269
ENSG00000100100	PIK3IP1	-2.26	NA	0.023821	0.00879311	NA	NA	NA	2	2	2	0.0267224	0.12686
ENSG00000135926	TMBIM1	-2.25953	NA	0.0238507	0.000975163	NA	NA	NA	2	2	2	0.0248078	0.0465624
ENSG00000164040	PGRMC2	-2.25949	NA	0.0238527	0.00842964	NA	NA	NA	3	3	3	0.0143579	0.218981
ENSG00000111653	ING4	-2.25789	NA	0.0239525	0.000917804	NA	NA	NA	2	2	2	0.0237573	0.149584
ENSG00000138600	SPPL2A	2.25774	NA	0.0239616	0.00123693	NA	NA	NA	2	2	2	0.0418808	0.0705015
ENSG00000100395	L3MBTL2	2.25548	NA	0.0241031	0.00403421	NA	NA	NA	1	1	1	0.0241031	0.0925498
ENSG00000185236	RAB11B	-2.25492	NA	0.0241385	0.000911359	NA	NA	NA	2	2	2	0.0339206	0.0475427
ENSG00000100299	ARSA	-2.25261	NA	0.024284	0.162591	NA	NA	NA	5	5	5	0.0408324	0.92782
ENSG00000115307	AUP1	-2.2496	NA	0.0244742	0.000621758	NA	NA	NA	1	1	1	0.0244742	0.0477328
ENSG00000119782	FKBP1B	2.24732	NA	0.0246195	0.00508629	NA	NA	NA	2	2	2	0.0388927	0.112157
ENSG00000091986	CCDC80	2.24679	NA	0.0246533	0.0472666	NA	NA	NA	2	2	2	0.0246227	0.53471
ENSG00000203965	EFCAB7	-2.24555	NA	0.0247328	0.00408633	NA	NA	NA	2	2	2	0.00966278	0.12766
ENSG00000102886	GDPD3	-2.24423	NA	0.0248177	0.067559	NA	NA	NA	3	3	3	0.0648706	1.11588
ENSG00000141030	COPS3	2.24183	NA	0.0249725	0.0558316	NA	NA	NA	2	2	2	0.0273002	0.357281
ENSG00000163464	CXCR1	2.24123	NA	0.0250113	0.0023211	NA	NA	NA	3	3	3	0.0253542	0.201723
ENSG00000104381	GDAP1	2.24087	NA	0.0250347	0.00449123	NA	NA	NA	1	1	1	0.0250347	0.124172
ENSG00000234199	LINC01191	2.23978	NA	0.025105	0.0224547	NA	NA	NA	2	2	2	0.0251413	0.260537
ENSG00000093072	CECR1	2.239	NA	0.0251559	0.0345077	NA	NA	NA	3	4	4	0.0216287	0.44265
ENSG00000245556	SCAMP1-AS1	-2.23862	NA	0.0251804	0.0152482	NA	NA	NA	2	2	2	0.0294854	0.446149
ENSG00000166446	CDYL2	-2.23742	NA	0.0252587	0.0104295	NA	NA	NA	2	2	2	0.0640442	0.147153
ENSG00000244041	LINC01011	-2.23697	NA	0.0252883	0.0520002	NA	NA	NA	3	3	3	0.0182693	0.447682
ENSG00000165917	RAPSN	2.23576	NA	0.0253675	3.16394e-05	NA	NA	NA	1	1	1	0.0253675	0.0126964
ENSG00000147443	DOK2	2.23556	NA	0.0253803	0.00385705	NA	NA	NA	1	1	1	0.0253803	0.0875641
ENSG00000260517	RP11-426C22.5	-2.235	NA	0.0254175	0.0659261	NA	NA	NA	3	3	3	0.0385508	0.249042
ENSG00000104938	CLEC4M	-2.23094	NA	0.0256852	0.00272928	NA	NA	NA	2	2	2	0.0377096	0.106186
ENSG00000198331	HYLS1	2.23052	NA	0.0257128	3.89959e-05	NA	NA	NA	1	1	1	0.0257128	0.0111703
ENSG00000127837	AAMP	2.23038	NA	0.0257224	0.000402302	NA	NA	NA	1	1	1	0.0257224	0.0290251
ENSG00000263004	RP11-166P13.3	-2.23033	NA	0.0257256	0.0436065	NA	NA	NA	3	3	3	0.0271974	0.30416
ENSG00000260910	LINC00565	-2.22926	NA	0.0257967	0.143644	NA	NA	NA	3	3	3	0.0116199	0.380349
ENSG00000227107	AC096574.5	2.22831	NA	0.0258597	0.0169192	NA	NA	NA	2	2	2	0.0214274	0.12408
ENSG00000138434	SSFA2	-2.22728	NA	0.0259288	1.80157e-07	NA	NA	NA	1	1	1	0.0259288	0.00204257
ENSG00000136932	TRMO	-2.2264	NA	0.0259877	0.0112841	NA	NA	NA	3	3	3	0.0238103	0.324526
ENSG00000105711	SCN1B	-2.22358	NA	0.026177	0.008561	NA	NA	NA	2	2	2	0.0262926	0.139183
ENSG00000169570	DTWD2	2.22254	NA	0.0262471	0.0337736	NA	NA	NA	3	3	3	0.0407236	0.208205
ENSG00000163959	SLC51A	-2.22246	NA	0.0262521	0.0078753	NA	NA	NA	3	3	3	0.0145547	0.0738617
ENSG00000105707	HPN	-2.22164	NA	0.0263078	0.0129916	NA	NA	NA	1	1	1	0.0263078	0.170612
ENSG00000087053	MTMR2	-2.22077	NA	0.0263662	0.00351701	NA	NA	NA	2	2	2	0.0207198	0.203706
ENSG00000156970	BUB1B	-2.21775	NA	0.0265717	0.000217658	NA	NA	NA	1	1	1	0.0265717	0.0265431
ENSG00000105507	CABP5	-2.21763	NA	0.02658	0.0161255	NA	NA	NA	1	1	1	0.02658	0.392403
ENSG00000070718	AP3M2	-2.21494	NA	0.0267645	0.01751	NA	NA	NA	2	2	2	0.0168607	0.20341
ENSG00000185924	RTN4RL1	-2.21482	NA	0.0267723	0.0143772	NA	NA	NA	2	2	2	0.0333027	0.148508
ENSG00000140691	ARMC5	2.20945	NA	0.0271435	0.00266654	NA	NA	NA	1	1	1	0.0271435	0.0805746
ENSG00000150625	GPM6A	2.20733	NA	0.0272908	0.000247571	NA	NA	NA	1	1	1	0.0272908	0.100515
ENSG00000139890	REM2	2.20604	NA	0.0273814	0.00248726	NA	NA	NA	1	1	1	0.0273814	0.118616
ENSG00000005486	RHBDD2	-2.20541	NA	0.0274254	0.000161275	NA	NA	NA	1	1	1	0.0274254	0.021742
ENSG00000105131	EPHX3	-2.2048	NA	0.0274681	2.72734e-05	NA	NA	NA	1	1	1	0.0274681	0.0251317
ENSG00000120262	CCDC170	2.20417	NA	0.0275121	0.050994	NA	NA	NA	3	3	3	0.011939	0.5558
ENSG00000242474	AC093627.9	2.20124	NA	0.0277193	0.0211487	NA	NA	NA	2	3	3	0.0208835	0.683384
ENSG00000186666	BCDIN3D	2.19991	NA	0.027813	0.00707119	NA	NA	NA	2	2	2	0.0423343	0.163677
ENSG00000168385	SEPT2	-2.19712	NA	0.0280121	0.0867114	NA	NA	NA	2	3	3	0.0381223	0.269091
ENSG00000168374	ARF4	2.1971	NA	0.028013	0.003379	NA	NA	NA	3	3	3	0.0830273	0.117929
ENSG00000133895	MEN1	2.19648	NA	0.0280575	0.00547997	NA	NA	NA	2	2	2	0.00873672	0.162244
ENSG00000130202	NECTIN2	2.19575	NA	0.0281095	0.998443	NA	NA	NA	3	3	3	0.0177826	1.48335
ENSG00000132481	TRIM47	-2.19535	NA	0.0281383	0.0233422	NA	NA	NA	3	3	3	0.0446051	0.217131
ENSG00000126602	TRAP1	-2.19517	NA	0.0281511	0.0572841	NA	NA	NA	2	2	2	0.0305329	0.359953
ENSG00000139187	KLRG1	2.19467	NA	0.0281875	0.0101632	NA	NA	NA	2	2	2	0.0296951	0.148336
ENSG00000145907	G3BP1	-2.19294	NA	0.0283118	0.00198255	NA	NA	NA	1	1	1	0.0283118	0.0767578
ENSG00000228300	C19orf24	2.1915	NA	0.0284158	0.0123559	NA	NA	NA	1	2	2	0.0284158	0.189831
ENSG00000115129	TP53I3	-2.1903	NA	0.0285021	0.244765	NA	NA	NA	4	4	4	0.0394909	0.466736
ENSG00000237248	LINC00987	2.18905	NA	0.0285931	0.0473503	NA	NA	NA	1	2	2	0.0285931	0.320426
ENSG00000169397	RNASE3	2.18855	NA	0.0286295	0.0426331	NA	NA	NA	2	2	2	0.00989465	0.194932
ENSG00000235314	LINC00957	2.18507	NA	0.0288834	0.0335714	NA	NA	NA	1	2	2	0.0288834	0.3074
ENSG00000060566	CREB3L3	-2.1839	NA	0.0289694	0.00408548	NA	NA	NA	2	2	2	0.0135967	0.0611988
ENSG00000181029	TRAPPC5	2.18111	NA	0.0291755	0.00165892	NA	NA	NA	1	1	1	0.0291755	0.0638941
ENSG00000232748	RP11-196G11.6	-2.1789	NA	0.0293388	0.0406544	NA	NA	NA	2	2	2	0.00991369	0.199068
ENSG00000112851	ERBIN	2.17762	NA	0.0294342	0.000110113	NA	NA	NA	2	2	2	0.00473781	0.0447568
ENSG00000167635	ZNF146	-2.17578	NA	0.0295715	0.000624874	NA	NA	NA	2	2	2	0.0297123	0.0661106
ENSG00000141447	OSBPL1A	-2.17564	NA	0.0295822	0.00215347	NA	NA	NA	1	1	1	0.0295822	0.132632
ENSG00000205038	PKHD1L1	-2.17375	NA	0.0297236	0.00509184	NA	NA	NA	1	1	1	0.0297236	0.125429
ENSG00000063176	SPHK2	2.17334	NA	0.0297547	0.00409358	NA	NA	NA	1	1	1	0.0297547	0.147152
ENSG00000105771	SMG9	2.17276	NA	0.0297984	0.00960141	NA	NA	NA	1	1	1	0.0297984	0.172764
ENSG00000089351	GRAMD1A	-2.17184	NA	0.029868	0.0367575	NA	NA	NA	2	2	2	0.0309676	0.273815
ENSG00000162836	ACP6	-2.1693	NA	0.0300598	0.0149622	NA	NA	NA	3	3	3	0.0794586	0.300389
ENSG00000030066	NUP160	2.16839	NA	0.0301293	0.00312659	NA	NA	NA	1	1	1	0.0301293	0.096382
ENSG00000103876	FAH	2.16419	NA	0.03045	0.0235097	NA	NA	NA	2	2	2	0.0253214	0.219728
ENSG00000163958	ZDHHC19	-2.16334	NA	0.0305148	0.00692443	NA	NA	NA	1	1	1	0.0305148	0.129487
ENSG00000247982	LINC00926	2.162	NA	0.0306184	0.0194485	NA	NA	NA	2	2	2	0.0580729	0.2288
ENSG00000166896	ATP23	2.15976	NA	0.0307912	0.860471	NA	NA	NA	2	2	2	0.016522	0.801186
ENSG00000155368	DBI	-2.15965	NA	0.0307995	0.000578961	NA	NA	NA	1	1	1	0.0307995	0.0457606
ENSG00000188559	RALGAPA2	-2.15928	NA	0.0308284	0.00161387	NA	NA	NA	1	2	2	0.0308284	0.21591
ENSG00000166037	CEP57	-2.15856	NA	0.0308842	0.00234545	NA	NA	NA	2	2	2	0.0293973	0.0926816
ENSG00000151914	DST	2.15835	NA	0.0309003	0.00156831	NA	NA	NA	1	1	1	0.0309003	0.0690532
ENSG00000197471	SPN	-2.15813	NA	0.0309176	1.2275e-05	NA	NA	NA	1	1	1	0.0309176	0.0107961
ENSG00000143799	PARP1	-2.1566	NA	0.0310371	0.00242897	NA	NA	NA	3	3	3	0.0636366	0.0796376
ENSG00000184922	FMNL1	2.15608	NA	0.0310776	7.24754e-05	NA	NA	NA	2	2	2	0.0306855	0.0149435
ENSG00000112053	SLC26A8	-2.15226	NA	0.0313768	0.072838	NA	NA	NA	4	4	4	0.0203498	0.229606
ENSG00000139832	RAB20	-2.15207	NA	0.0313916	0.0338419	NA	NA	NA	3	3	3	0.0502299	0.299368
ENSG00000005810	MYCBP2	2.15188	NA	0.031407	1.61657e-06	NA	NA	NA	2	2	2	0.00256019	0.00469246
ENSG00000099381	SETD1A	2.1517	NA	0.0314212	0.00133262	NA	NA	NA	1	1	1	0.0314212	0.0530541
ENSG00000163898	LIPH	-2.15021	NA	0.0315389	0.028432	NA	NA	NA	3	3	3	0.0226001	0.481885
ENSG00000175485	OR52W1	-2.14846	NA	0.0316772	0.000687121	NA	NA	NA	1	1	1	0.0316772	0.053025
ENSG00000198793	MTOR	-2.14788	NA	0.0317236	0.0172937	NA	NA	NA	2	2	2	0.0314713	0.200002
ENSG00000142552	RCN3	-2.14589	NA	0.0318818	0.0167364	NA	NA	NA	1	1	1	0.0318818	0.326434
ENSG00000105146	AURKC	-2.14396	NA	0.0320358	0.029315	NA	NA	NA	2	2	2	0.00784252	0.228689
ENSG00000166801	FAM111A	-2.14239	NA	0.0321622	0.00491375	NA	NA	NA	2	2	2	0.036462	0.112052
ENSG00000173575	CHD2	-2.14211	NA	0.0321849	1.26935e-05	NA	NA	NA	1	1	1	0.0321849	0.0111265
ENSG00000077097	TOP2B	-2.14157	NA	0.0322285	0.0091537	NA	NA	NA	2	2	2	0.029651	0.128992
ENSG00000168229	PTGDR	2.14144	NA	0.0322389	0.013477	NA	NA	NA	1	1	1	0.0322389	0.188482
ENSG00000272226	RP11-63G10.3	-2.14133	NA	0.0322478	0.00185458	NA	NA	NA	1	1	1	0.0322478	0.0608902
ENSG00000171517	LPAR3	2.14016	NA	0.0323421	0.07463	NA	NA	NA	2	2	2	0.0037954	0.415186
ENSG00000169696	ASPSCR1	-2.13853	NA	0.0324735	0.013221	NA	NA	NA	3	3	3	0.0326459	0.168217
ENSG00000140406	MESDC1	-2.13751	NA	0.0325566	3.45495e-05	NA	NA	NA	1	1	1	0.0325566	0.0332378
ENSG00000110330	BIRC2	2.13706	NA	0.032593	0.000233998	NA	NA	NA	1	1	1	0.032593	0.0457784
ENSG00000272732	RP5-1159O4.2	2.13704	NA	0.0325948	0.0379376	NA	NA	NA	2	2	2	0.0594813	0.543264
ENSG00000180509	KCNE1	-2.13632	NA	0.0326535	0.00982476	NA	NA	NA	2	2	2	0.0178893	0.157652
ENSG00000178752	ERFE	-2.13593	NA	0.0326848	0.019383	NA	NA	NA	2	2	2	0.00947811	0.146632
ENSG00000146278	PNRC1	-2.13131	NA	0.0330635	0.00974173	NA	NA	NA	1	3	3	0.0330635	0.147137
ENSG00000074356	NCBP3	2.12835	NA	0.033308	0.0186638	NA	NA	NA	2	2	2	0.0222395	0.213973
ENSG00000065600	TMEM206	2.12795	NA	0.0333416	0.0103455	NA	NA	NA	1	1	1	0.0333416	0.148057
ENSG00000230487	PSMG3-AS1	-2.12773	NA	0.0333591	0.0611968	NA	NA	NA	3	3	3	0.0579296	0.384392
ENSG00000139826	ABHD13	2.1243	NA	0.0336447	0.00130865	NA	NA	NA	2	2	2	0.0351204	0.155903
ENSG00000284308	C2orf81	-2.12352	NA	0.03371	0.00105433	NA	NA	NA	1	1	1	0.03371	0.0699937
ENSG00000005448	WDR54	-2.12352	NA	0.03371	3.31175e-06	NA	NA	NA	1	1	1	0.03371	0.00392283
ENSG00000198721	ECI2	-2.12295	NA	0.0337581	0.00898969	NA	NA	NA	2	2	2	0.0460113	0.136297
ENSG00000149575	SCN2B	-2.12236	NA	0.0338078	0.0112668	NA	NA	NA	2	2	2	0.0338286	0.185382
ENSG00000114520	SNX4	-2.12047	NA	0.0339667	0.00561801	NA	NA	NA	2	2	2	0.0325683	0.109958
ENSG00000119986	AVPI1	-2.11984	NA	0.0340193	2.9332e-05	NA	NA	NA	1	1	1	0.0340193	0.021224
ENSG00000168092	PAFAH1B2	2.11907	NA	0.0340843	0.00216302	NA	NA	NA	1	2	2	0.0340843	0.0975551
ENSG00000139428	MMAB	-2.11856	NA	0.0341278	0.00645881	NA	NA	NA	1	1	1	0.0341278	0.112161
ENSG00000107798	LIPA	-2.11779	NA	0.0341927	0.764089	NA	NA	NA	4	4	4	0.0377498	0.546273
ENSG00000049239	H6PD	2.11701	NA	0.0342592	0.029344	NA	NA	NA	2	2	2	0.0562699	0.203643
ENSG00000272506	RP4-535B20.4	2.11523	NA	0.0344107	0.00827971	NA	NA	NA	1	1	1	0.0344107	0.163149
ENSG00000163519	TRAT1	-2.11482	NA	0.0344452	1.23155e-05	NA	NA	NA	2	2	2	0.0342178	0.00668002
ENSG00000138069	RAB1A	-2.1147	NA	0.0344556	0.000465456	NA	NA	NA	2	2	2	0.0741897	0.0389009
ENSG00000166359	WDR88	-2.11299	NA	0.034602	0.0270674	NA	NA	NA	1	1	1	0.034602	0.2524
ENSG00000052344	PRSS8	-2.11293	NA	0.0346068	0.000510575	NA	NA	NA	1	1	1	0.0346068	0.0340688
ENSG00000140451	PIF1	-2.11276	NA	0.034621	0.0170568	NA	NA	NA	3	3	3	0.0214805	0.27846
ENSG00000183648	NDUFB1	-2.11197	NA	0.0346892	0.0436515	NA	NA	NA	3	3	3	0.0168958	0.138655
ENSG00000171984	C20orf196	-2.11174	NA	0.034709	0.0210001	NA	NA	NA	2	2	2	0.0479424	0.248338
ENSG00000175115	PACS1	2.10873	NA	0.0349678	0.010496	NA	NA	NA	2	2	2	0.0212605	0.195112
ENSG00000167394	ZNF668	-2.10857	NA	0.0349813	0.0754823	NA	NA	NA	2	2	2	0.0135317	0.255531
ENSG00000139624	CERS5	-2.10557	NA	0.0352414	0.00179526	NA	NA	NA	1	1	1	0.0352414	0.069456
ENSG00000077458	FAM76B	2.10526	NA	0.035269	0.0223712	NA	NA	NA	2	2	2	0.0296104	0.358595
ENSG00000254997	KRTAP5-9	-2.10424	NA	0.0353578	0.00195257	NA	NA	NA	1	2	2	0.0353578	0.192735
ENSG00000175920	DOK7	-2.10391	NA	0.0353862	0.0432502	NA	NA	NA	1	1	1	0.0353862	0.288869
ENSG00000150401	DCUN1D2	-2.10356	NA	0.0354171	0.0212328	NA	NA	NA	3	3	3	0.00908719	0.185395
ENSG00000178209	PLEC	2.10036	NA	0.0356974	0.100172	NA	NA	NA	2	2	2	0.034912	0.460202
ENSG00000100445	SDR39U1	-2.09919	NA	0.0358004	0.0235486	NA	NA	NA	2	3	3	0.0446911	0.650267
ENSG00000229647	MYOSLID	2.09916	NA	0.0358024	0.00208451	NA	NA	NA	2	2	2	0.0413103	0.118365
ENSG00000277258	PCGF2	-2.099	NA	0.0358169	0.0726079	NA	NA	NA	2	2	2	0.0464383	0.442646
ENSG00000244754	N4BP2L2	-2.09883	NA	0.0358318	0.000129387	NA	NA	NA	2	2	2	0.0437658	0.0188382
ENSG00000163466	ARPC2	2.09806	NA	0.0359	0.0057961	NA	NA	NA	3	3	3	0.0551292	0.102986
ENSG00000168397	ATG4B	2.09785	NA	0.0359186	0.0098208	NA	NA	NA	2	2	2	0.0785267	0.255443
ENSG00000256427	RP11-118B22.4	2.09772	NA	0.0359303	0.0482652	NA	NA	NA	3	3	3	0.0285931	0.325278
ENSG00000104731	KLHDC4	2.09725	NA	0.0359717	0.0113381	NA	NA	NA	2	2	2	0.0141287	0.164821
ENSG00000013392	RWDD2A	2.09683	NA	0.0360086	0.0152173	NA	NA	NA	1	1	1	0.0360086	0.206852
ENSG00000108798	ABI3	-2.09598	NA	0.0360839	1.27598e-08	NA	NA	NA	1	1	1	0.0360839	0.000525942
ENSG00000197951	ZNF71	-2.09574	NA	0.0361054	0.0222306	NA	NA	NA	2	2	2	0.0849989	0.194065
ENSG00000196954	CASP4	-2.09211	NA	0.0364286	0.000412773	NA	NA	NA	1	1	1	0.0364286	0.0647955
ENSG00000168175	MAPK1IP1L	-2.09182	NA	0.0364547	0.000419389	NA	NA	NA	2	2	2	0.0942168	0.0364969
ENSG00000140876	NUDT7	-2.09127	NA	0.0365041	0.376736	NA	NA	NA	5	5	5	0.0404985	1.42594
ENSG00000115677	HDLBP	2.08701	NA	0.0368872	0.00555941	NA	NA	NA	2	2	2	0.00263187	0.105775
ENSG00000090971	NAT14	2.08559	NA	0.0370158	0.0143163	NA	NA	NA	2	2	2	0.0872369	0.208448
ENSG00000149634	SPATA25	2.0853	NA	0.0370424	2.31896e-05	NA	NA	NA	1	1	1	0.0370424	0.0331669
ENSG00000283646	LINC02009	2.08518	NA	0.0370534	0.00689711	NA	NA	NA	1	1	1	0.0370534	0.145938
ENSG00000137267	TUBB2A	-2.08452	NA	0.0371128	0.672963	NA	NA	NA	2	2	2	0.0101748	0.913644
ENSG00000115896	PLCL1	-2.08395	NA	0.0371649	0.0688271	NA	NA	NA	1	1	1	0.0371649	0.393992
ENSG00000240045	RP11-451G4.2	-2.08368	NA	0.0371889	4.94681e-05	NA	NA	NA	1	1	1	0.0371889	0.046584
ENSG00000106089	STX1A	2.08301	NA	0.0372502	0.00154821	NA	NA	NA	1	1	1	0.0372502	0.057341
ENSG00000106077	ABHD11	2.08301	NA	0.0372502	0.120855	NA	NA	NA	1	2	2	0.0372502	0.50662
ENSG00000254470	AP5B1	2.08207	NA	0.0373356	0.00169331	NA	NA	NA	2	2	2	0.00612421	0.0557138
ENSG00000084073	ZMPSTE24	-2.08097	NA	0.0374364	0.000274803	NA	NA	NA	2	2	2	0.0265123	0.04481
ENSG00000108094	CUL2	-2.08088	NA	0.0374449	0.00191327	NA	NA	NA	1	1	1	0.0374449	0.0790088
ENSG00000127419	TMEM175	-2.08081	NA	0.0374512	0.000115266	NA	NA	NA	1	1	1	0.0374512	0.0374118
ENSG00000204060	FOXO6	2.08052	NA	0.0374776	0.0209373	NA	NA	NA	1	1	1	0.0374776	0.222759
ENSG00000124920	MYRF	2.07894	NA	0.0376228	0.190606	NA	NA	NA	2	2	2	0.0381751	0.344031
ENSG00000000457	SCYL3	-2.0785	NA	0.0376629	0.0235168	NA	NA	NA	2	2	2	0.0379702	0.177394
ENSG00000166676	TVP23A	-2.0779	NA	0.0377189	0.00333172	NA	NA	NA	1	1	1	0.0377189	0.118715
ENSG00000185630	PBX1	-2.07771	NA	0.0377359	0.00791621	NA	NA	NA	2	2	2	0.0361487	0.0918934
ENSG00000109016	DHRS7B	-2.07719	NA	0.0377843	0.00313107	NA	NA	NA	1	1	1	0.0377843	0.0788294
ENSG00000125730	C3	-2.07686	NA	0.0378144	0.00435254	NA	NA	NA	1	1	1	0.0378144	0.116707
ENSG00000173482	PTPRM	2.07597	NA	0.0378966	0.029689	NA	NA	NA	3	3	3	0.00683632	0.345108
ENSG00000159899	NPR2	-2.0756	NA	0.0379306	0.00158869	NA	NA	NA	1	1	1	0.0379306	0.0686304
ENSG00000179403	VWA1	2.07283	NA	0.0381882	0.00231721	NA	NA	NA	1	1	1	0.0381882	0.0979176
ENSG00000143889	HNRNPLL	-2.07282	NA	0.0381894	2.79464e-06	NA	NA	NA	1	1	1	0.0381894	0.00345245
ENSG00000124126	PREX1	2.07147	NA	0.0383152	0.00380776	NA	NA	NA	1	2	2	0.0383152	0.143664
ENSG00000137460	FHDC1	2.06646	NA	0.0387854	0.00444681	NA	NA	NA	2	2	2	0.0748558	0.0896721
ENSG00000275763	C18orf65	2.06559	NA	0.0388676	9.72443e-06	NA	NA	NA	1	1	1	0.0388676	0.00648625
ENSG00000056558	TRAF1	2.06546	NA	0.0388799	0.0214141	NA	NA	NA	3	3	3	0.0447528	0.204915
ENSG00000126773	PCNX4	-2.06459	NA	0.0389622	0.0290142	NA	NA	NA	2	2	2	0.0392247	0.27235
ENSG00000095794	CREM	-2.06418	NA	0.0390003	0.00620167	NA	NA	NA	1	1	1	0.0390003	0.142246
ENSG00000198901	PRC1	2.06287	NA	0.0391246	0.000602527	NA	NA	NA	2	2	2	0.0293442	0.033381
ENSG00000183010	PYCR1	2.06223	NA	0.0391854	0.00324807	NA	NA	NA	1	1	1	0.0391854	0.231777
ENSG00000120057	SFRP5	2.06162	NA	0.0392443	0.0206857	NA	NA	NA	3	3	3	0.024891	0.129719
ENSG00000091106	NLRC4	-2.06099	NA	0.0393039	0.0016531	NA	NA	NA	1	1	1	0.0393039	0.0564098
ENSG00000061337	LZTS1	-2.06074	NA	0.0393283	0.193699	NA	NA	NA	2	2	2	0.0449168	0.592901
ENSG00000065526	SPEN	-2.06021	NA	0.0393787	0.00138026	NA	NA	NA	2	2	2	0.0851882	0.0684746
ENSG00000175550	DRAP1	-2.05964	NA	0.0394325	0.000568049	NA	NA	NA	1	1	1	0.0394325	0.0353957
ENSG00000148362	C9orf142	2.05855	NA	0.0395377	0.00116065	NA	NA	NA	2	2	2	0.0589991	0.0547147
ENSG00000131015	ULBP2	2.05723	NA	0.0396645	0.00239037	NA	NA	NA	2	2	2	0.107994	0.164319
ENSG00000234719	NPIPB2	2.05617	NA	0.0397661	0.346014	NA	NA	NA	2	2	2	0.0397984	0.838995
ENSG00000137760	ALKBH8	2.05301	NA	0.0400715	0.00461675	NA	NA	NA	2	2	2	0.0562936	0.0890362
ENSG00000213373	LINC00671	2.05195	NA	0.0401746	1.87741e-05	NA	NA	NA	1	1	1	0.0401746	0.0245014
ENSG00000162434	JAK1	2.05068	NA	0.0402984	1.37526e-05	NA	NA	NA	2	2	2	0.0319444	0.0128015
ENSG00000008382	MPND	2.05047	NA	0.0403188	0.00616599	NA	NA	NA	1	2	2	0.0403188	0.113954
ENSG00000122642	FKBP9	2.05002	NA	0.040362	0.0184274	NA	NA	NA	2	2	2	0.0321168	0.230252
ENSG00000164975	SNAPC3	2.04983	NA	0.0403808	0.0017858	NA	NA	NA	1	1	1	0.0403808	0.101214
ENSG00000136824	SMC2	2.04938	NA	0.0404254	0.0121592	NA	NA	NA	3	3	3	0.0234933	0.0909777
ENSG00000182057	OGFRP1	2.04889	NA	0.0404733	0.0377197	NA	NA	NA	1	1	1	0.0404733	0.282974
ENSG00000047315	POLR2B	2.04779	NA	0.0405804	0.000410982	NA	NA	NA	1	1	1	0.0405804	0.0317712
ENSG00000179057	IGSF22	-2.04727	NA	0.0406314	0.100909	NA	NA	NA	2	2	2	0.0566083	0.422033
ENSG00000153898	MCOLN2	2.04634	NA	0.0407226	0.0030944	NA	NA	NA	1	1	1	0.0407226	0.0775245
ENSG00000110344	UBE4A	2.04571	NA	0.040785	0.00500834	NA	NA	NA	2	2	2	0.0196465	0.146487
ENSG00000072858	SIDT1	-2.04448	NA	0.0409065	0.00423143	NA	NA	NA	1	1	1	0.0409065	0.101108
ENSG00000115274	INO80B	2.0431	NA	0.0410429	0.00782237	NA	NA	NA	1	1	1	0.0410429	0.170816
ENSG00000137955	RABGGTB	2.0428	NA	0.041072	3.19865e-06	NA	NA	NA	1	1	1	0.041072	0.00693467
ENSG00000218891	ZNF579	-2.0427	NA	0.0410818	0.00957163	NA	NA	NA	2	2	2	0.00879915	0.145115
ENSG00000108963	DPH1	-2.03963	NA	0.0413871	0.0124252	NA	NA	NA	1	1	1	0.0413871	0.172762
ENSG00000155363	MOV10	-2.03945	NA	0.0414054	0.000443117	NA	NA	NA	2	2	2	0.00484959	0.0259958
ENSG00000164134	NAA15	-2.03939	NA	0.0414112	0.000661485	NA	NA	NA	1	1	1	0.0414112	0.041497
ENSG00000116874	WARS2	-2.03923	NA	0.0414274	0.020111	NA	NA	NA	1	1	1	0.0414274	0.241483
ENSG00000170142	UBE2E1	-2.03922	NA	0.0414276	0.000350766	NA	NA	NA	2	2	2	0.0473659	0.0899471
ENSG00000176595	KBTBD11	2.03824	NA	0.0415256	0.0241119	NA	NA	NA	2	2	2	0.0557402	0.348589
ENSG00000265692	LINC01970	-2.03722	NA	0.0416276	3.1685e-05	NA	NA	NA	1	1	1	0.0416276	0.0187939
ENSG00000054219	LY75	-2.03684	NA	0.0416662	0.449306	NA	NA	NA	4	4	4	0.0274696	0.509383
ENSG00000120805	ARL1	2.03581	NA	0.0417698	0.0141014	NA	NA	NA	2	2	2	0.0618541	0.149035
ENSG00000197147	LRRC8B	2.03505	NA	0.0418454	0.139382	NA	NA	NA	2	2	2	0.037208	0.546224
ENSG00000170027	YWHAG	2.03485	NA	0.0418656	0.00366376	NA	NA	NA	1	1	1	0.0418656	0.0991588
ENSG00000168876	ANKRD49	2.03119	NA	0.0422356	5.59618e-07	NA	NA	NA	1	1	1	0.0422356	0.00179336
ENSG00000214872	SMTNL1	-2.02993	NA	0.0423633	0.0667596	NA	NA	NA	1	1	1	0.0423633	0.376074
ENSG00000179044	EXOC3L1	-2.02837	NA	0.0425221	1.39791e-05	NA	NA	NA	1	1	1	0.0425221	0.0103334
ENSG00000115053	NCL	2.02836	NA	0.0425233	0.00119363	NA	NA	NA	3	3	3	0.0147491	0.0437206
ENSG00000272636	DOC2B	2.02714	NA	0.0426484	0.104124	NA	NA	NA	2	2	2	0.0805666	0.492557
ENSG00000165752	STK32C	-2.02698	NA	0.0426642	0.261085	NA	NA	NA	3	3	3	0.0319293	0.614566
ENSG00000197599	CCDC154	2.02675	NA	0.0426878	0.195339	NA	NA	NA	3	3	3	0.032833	0.50763
ENSG00000119917	IFIT3	-2.02662	NA	0.0427016	0.000551833	NA	NA	NA	2	2	2	0.042931	0.150193
ENSG00000135318	NT5E	2.02618	NA	0.0427464	0.0987835	NA	NA	NA	2	2	2	0.0505778	0.570598
ENSG00000174175	SELP	2.02552	NA	0.0428145	0.0039388	NA	NA	NA	2	2	2	0.0344156	0.0970087
ENSG00000104866	PPP1R37	2.02549	NA	0.0428174	0.0154871	NA	NA	NA	2	2	2	0.0673952	0.278994
ENSG00000066136	NFYC	-2.02472	NA	0.0428965	0.000921279	NA	NA	NA	1	1	1	0.0428965	0.0462282
ENSG00000141738	GRB7	2.02437	NA	0.0429324	9.34241e-05	NA	NA	NA	1	1	1	0.0429324	0.027054
ENSG00000100014	SPECC1L	2.02281	NA	0.0430925	0.012096	NA	NA	NA	3	3	3	0.108109	0.233411
ENSG00000276023	DUSP14	2.02281	NA	0.0430928	0.13015	NA	NA	NA	2	3	3	0.0845353	0.45981
ENSG00000148341	SH3GLB2	-2.0215	NA	0.0432281	0.00796685	NA	NA	NA	2	2	2	0.0415496	0.163885
ENSG00000204001	LCN8	2.02096	NA	0.0432839	0.405675	NA	NA	NA	1	1	1	0.0432839	1.28616
ENSG00000159496	RGL4	-2.02046	NA	0.0433353	0.0167111	NA	NA	NA	3	3	3	0.0481502	0.17607
ENSG00000155324	GRAMD3	-2.02032	NA	0.0433505	2.24599e-05	NA	NA	NA	1	1	1	0.0433505	0.0162254
ENSG00000161647	MPP3	2.01736	NA	0.0436582	0.0184249	NA	NA	NA	1	1	1	0.0436582	0.198213
ENSG00000164062	APEH	-2.01712	NA	0.043683	0.00287134	NA	NA	NA	1	1	1	0.043683	0.131257
ENSG00000074657	ZNF532	-2.01372	NA	0.0440386	0.00923172	NA	NA	NA	1	1	1	0.0440386	0.153741
ENSG00000158815	FGF17	-2.01362	NA	0.0440499	0.0234319	NA	NA	NA	2	2	2	0.0122119	0.327516
ENSG00000183307	CECR6	2.01349	NA	0.0440631	0.0151382	NA	NA	NA	2	2	2	0.112425	0.198699
ENSG00000100612	DHRS7	2.01255	NA	0.0441618	0.00226564	NA	NA	NA	1	1	1	0.0441618	0.0913525
ENSG00000169169	CPT1C	2.01226	NA	0.0441923	0.0151768	NA	NA	NA	3	3	3	0.186641	0.365787
ENSG00000144152	FBLN7	-2.01109	NA	0.0443163	0.000509546	NA	NA	NA	1	1	1	0.0443163	0.0686664
ENSG00000162461	SLC25A34	-2.00993	NA	0.0444391	0.0363347	NA	NA	NA	1	1	1	0.0444391	0.331012
ENSG00000124406	ATP8A1	-2.00812	NA	0.0446304	0.0016853	NA	NA	NA	2	2	2	0.0475842	0.10829
ENSG00000117399	CDC20	2.00635	NA	0.0448192	4.20542e-07	NA	NA	NA	1	2	2	0.0448192	0.00287258
ENSG00000261068	RP11-7K24.3	2.00569	NA	0.044889	0.0026955	NA	NA	NA	1	1	1	0.044889	0.11018
ENSG00000115255	REEP6	-2.00523	NA	0.0449388	0.00670048	NA	NA	NA	1	1	1	0.0449388	0.125896
ENSG00000113273	ARSB	-2.00476	NA	0.0449884	0.028728	NA	NA	NA	2	2	2	0.0318772	0.276761
ENSG00000149150	SLC43A1	-2.00468	NA	0.0449971	0.00197599	NA	NA	NA	1	1	1	0.0449971	0.0731865
ENSG00000254901	BORCS8	-2.00461	NA	0.0450044	0.00118572	NA	NA	NA	1	1	1	0.0450044	0.0490219
ENSG00000161791	FMNL3	2.0043	NA	0.0450383	0.00159005	NA	NA	NA	2	2	2	0.0440846	0.0855733
ENSG00000136193	SCRN1	-2.00425	NA	0.0450429	0.0254236	NA	NA	NA	2	2	2	0.0239671	0.296413
ENSG00000275714	HIST1H3A	2.00327	NA	0.0451478	0.000254641	NA	NA	NA	2	2	2	0.0723385	0.0308022
ENSG00000139055	ERP27	-2.00285	NA	0.0451936	0.0249108	NA	NA	NA	2	2	2	0.0444047	0.231015
ENSG00000105364	MRPL4	2.00267	NA	0.0452127	0.00215019	NA	NA	NA	2	2	2	0.050208	0.0846003
ENSG00000103642	LACTB	-2.00027	NA	0.0454713	0.0178963	NA	NA	NA	2	2	2	0.00750333	0.123533
ENSG00000149269	PAK1	-1.99974	NA	0.0455282	0.00652808	NA	NA	NA	4	4	4	0.00594118	0.319812
ENSG00000166439	RNF169	-1.99847	NA	0.0456657	0.000892784	NA	NA	NA	2	2	2	0.0371401	0.04888
ENSG00000137877	SPTBN5	-1.99782	NA	0.0457362	0.211656	NA	NA	NA	5	5	5	0.0679617	0.416328
ENSG00000160326	SLC2A6	1.99758	NA	0.0457618	1.50348e-07	NA	NA	NA	1	1	1	0.0457618	0.000893405
ENSG00000164105	SAP30	1.99688	NA	0.0458377	0.00229896	NA	NA	NA	1	1	1	0.0458377	0.0690532
ENSG00000126581	BECN1	1.99571	NA	0.045965	0.00672392	NA	NA	NA	1	1	1	0.045965	0.180179
ENSG00000171067	C11orf24	1.99535	NA	0.046005	0.0408499	NA	NA	NA	2	2	2	0.0207056	0.38521
ENSG00000102882	MAPK3	-1.99445	NA	0.0461025	0.0627086	NA	NA	NA	2	2	2	0.0320567	0.188599
ENSG00000171241	SHCBP1	1.99392	NA	0.0461604	2.65113e-05	NA	NA	NA	1	1	1	0.0461604	0.0318064
ENSG00000109743	BST1	1.99244	NA	0.0463224	0.00216917	NA	NA	NA	1	1	1	0.0463224	0.0688948
ENSG00000183628	DGCR6	-1.99224	NA	0.0463447	0.00400048	NA	NA	NA	1	3	3	0.0463447	0.222924
ENSG00000128272	ATF4	-1.99182	NA	0.0463904	0.0082327	NA	NA	NA	1	1	1	0.0463904	0.132347
ENSG00000257093	KIAA1147	-1.99181	NA	0.046392	0.000726851	NA	NA	NA	2	2	2	0.0425485	0.0742741
ENSG00000175773	RP11-121M22.1	-1.98954	NA	0.0466412	0.0310368	NA	NA	NA	2	2	2	0.0458674	0.244481
ENSG00000197124	ZNF682	-1.98876	NA	0.046728	0.0393036	NA	NA	NA	3	3	3	0.00571872	0.514057
ENSG00000119138	KLF9	1.9879	NA	0.0468224	0.00186469	NA	NA	NA	2	2	2	0.0311965	0.0608713
ENSG00000111671	SPSB2	-1.98771	NA	0.0468432	0.320381	NA	NA	NA	3	3	3	0.0129114	0.492131
ENSG00000121361	KCNJ8	-1.98664	NA	0.0469623	9.70713e-07	NA	NA	NA	1	1	1	0.0469623	0.00589835
ENSG00000125434	SLC25A35	1.98621	NA	0.0470103	0.000516264	NA	NA	NA	1	1	1	0.0470103	0.105792
ENSG00000148180	GSN	-1.9849	NA	0.0471552	0.00661173	NA	NA	NA	1	1	1	0.0471552	0.114833
ENSG00000280798	LINC00294	1.98437	NA	0.0472143	0.301569	NA	NA	NA	3	3	3	0.0233125	0.578738
ENSG00000110042	DTX4	1.98407	NA	0.0472486	0.00267944	NA	NA	NA	2	2	2	0.0610759	0.0965098
ENSG00000136867	SLC31A2	-1.9829	NA	0.0473782	0.00408836	NA	NA	NA	2	2	2	0.0660584	0.0641113
ENSG00000172366	MCRIP2	-1.98121	NA	0.0475677	0.00369835	NA	NA	NA	2	2	2	0.0669938	0.344011
ENSG00000187840	EIF4EBP1	-1.98084	NA	0.0476092	0.00077992	NA	NA	NA	1	1	1	0.0476092	0.0508267
ENSG00000236499	LINC00896	1.98011	NA	0.0476915	0.0066233	NA	NA	NA	1	1	1	0.0476915	0.124669
ENSG00000141959	PFKL	1.98004	NA	0.0476985	0.0213316	NA	NA	NA	3	5	5	0.0583032	0.243806
ENSG00000182318	ZSCAN22	1.97812	NA	0.0479156	0.0014588	NA	NA	NA	1	1	1	0.0479156	0.117244
ENSG00000156885	COX6A2	-1.97779	NA	0.0479522	0.000365759	NA	NA	NA	1	1	1	0.0479522	0.028868
ENSG00000063180	CA11	1.97771	NA	0.0479611	0.00422369	NA	NA	NA	2	2	2	0.0796424	0.101491
ENSG00000219626	FAM228B	-1.97684	NA	0.0480602	0.0399235	NA	NA	NA	2	2	2	0.0895351	0.256663
ENSG00000116213	WRAP73	-1.97609	NA	0.0481447	0.0337161	NA	NA	NA	2	2	2	0.0989342	0.22791
ENSG00000109436	TBC1D9	-1.97609	NA	0.0481449	0.00490297	NA	NA	NA	2	2	2	0.05246	0.0938104
ENSG00000132541	RIDA	1.97593	NA	0.048163	0.0263803	NA	NA	NA	2	2	2	0.0994296	0.190576
ENSG00000110075	PPP6R3	-1.97504	NA	0.048264	0.00317152	NA	NA	NA	2	2	2	0.0482594	0.0902678
ENSG00000233559	LINC00513	1.97494	NA	0.0482745	0.00178882	NA	NA	NA	1	1	1	0.0482745	0.07177
ENSG00000272693	RP11-479O9.4	1.97417	NA	0.0483622	0.142005	NA	NA	NA	2	2	2	0.0587617	0.325556
ENSG00000154803	FLCN	1.97393	NA	0.0483895	0.0294624	NA	NA	NA	1	1	1	0.0483895	0.249064
ENSG00000129691	ASH2L	1.9738	NA	0.0484042	0.00015245	NA	NA	NA	1	1	1	0.0484042	0.0817783
ENSG00000144792	ZNF660	1.97373	NA	0.0484128	0.0277405	NA	NA	NA	2	2	2	0.0978246	0.264086
ENSG00000277782	RP11-775C24.5	1.97348	NA	0.0484408	0.0627762	NA	NA	NA	2	2	2	0.0153381	0.44396
ENSG00000154518	ATP5G3	-1.97329	NA	0.048462	0.0116064	NA	NA	NA	1	1	1	0.048462	0.206007
ENSG00000143013	LMO4	-1.97323	NA	0.0484689	0.00991444	NA	NA	NA	2	2	2	0.13508	0.404477
ENSG00000085382	HACE1	1.97276	NA	0.0485225	0.00957572	NA	NA	NA	3	3	3	0.0318489	0.102689
ENSG00000128408	RIBC2	-1.97241	NA	0.0485623	0.115138	NA	NA	NA	2	2	2	0.0477143	0.26139
ENSG00000185813	PCYT2	-1.97057	NA	0.0487734	0.000513105	NA	NA	NA	1	1	1	0.0487734	0.0942627
ENSG00000138172	CALHM2	-1.96955	NA	0.0488903	0.038842	NA	NA	NA	4	4	4	0.0355624	0.402332
ENSG00000085063	CD59	-1.969	NA	0.0489532	0.00704792	NA	NA	NA	2	2	2	0.098061	0.085504
ENSG00000164209	SLC25A46	-1.96867	NA	0.0489914	0.00509485	NA	NA	NA	1	1	1	0.0489914	0.163914
ENSG00000116586	LAMTOR2	1.96853	NA	0.0490074	1.91231e-06	NA	NA	NA	1	1	1	0.0490074	0.0104144
ENSG00000151553	FAM160B1	-1.96755	NA	0.0491198	0.00411596	NA	NA	NA	2	2	2	0.0489021	0.0915623
ENSG00000155636	RBM45	-1.96717	NA	0.0491639	0.00881534	NA	NA	NA	2	2	2	0.0651346	0.11854
ENSG00000278540	ACACA	-1.96697	NA	0.0491865	0.00152092	NA	NA	NA	1	1	1	0.0491865	0.0584323
ENSG00000089597	GANAB	1.96652	NA	0.0492386	0.00649451	NA	NA	NA	1	1	1	0.0492386	0.161545
ENSG00000145882	PCYOX1L	1.96603	NA	0.0492957	0.351062	NA	NA	NA	2	2	2	0.0431924	0.497405
ENSG00000100350	FOXRED2	-1.96589	NA	0.0493118	0.236474	NA	NA	NA	2	2	2	0.00728649	1.06732
ENSG00000158747	NBL1	1.96469	NA	0.0494501	0.0508102	NA	NA	NA	3	3	3	0.12185	0.20268
ENSG00000073169	SELENOO	1.96455	NA	0.0494659	0.00743253	NA	NA	NA	1	2	2	0.0494659	0.125865
ENSG00000126838	PZP	1.9641	NA	0.0495188	0.0293564	NA	NA	NA	1	1	1	0.0495188	0.262285
ENSG00000125910	S1PR4	-1.96246	NA	0.0497085	0.000103943	NA	NA	NA	2	2	2	0.0416786	0.0318076
ENSG00000115652	UXS1	1.96211	NA	0.0497492	0.00573155	NA	NA	NA	2	2	2	0.0162662	0.139446
ENSG00000198523	PLN	1.9609	NA	0.0498903	0.000602939	NA	NA	NA	2	2	2	0.050515	0.124972
ENSG00000154710	RABGEF1	-1.96051	NA	0.049936	4.24747e-06	NA	NA	NA	1	1	1	0.049936	0.00705596
ENSG00000175066	GK5	1.96002	NA	0.0499929	0.0013821	NA	NA	NA	1	1	1	0.0499929	0.0638463

## Sheet: 7
Gene	Chr	Start	End	No.SNPs	SNP_start	SNP_end	TopSNP	TopSNP_Pvalue	No.Eigenvalues	Chisq_mBAT	P_mBATcombo
ENSG00000130724	19	59062819	59066472	160	rs880162	rs113368366	rs55800631	7.91398e-05	17	37.8829	0.000117192
ENSG00000130725	19	59067079	59070321	155	rs142473045	rs113368366	rs55800631	7.91398e-05	17	36.971	0.000143364
ENSG00000130726	19	59055431	59062089	177	rs56243535	rs113368366	rs55800631	7.91398e-05	18	37.3535	0.000145827
ENSG00000172890	11	71164155	71235153	618	rs2511280	rs4269942	rs151230950	0.000146609	15	44.5046	0.000177516
ENSG00000143294	1	156720402	156770607	365	rs4661213	rs12120840	rs4661229	1.05868e-05	25	52.7264	0.000194464
ENSG00000111490	12	65153264	65274813	347	rs111596360	rs3910533	rs10878213	0.000123283	29	52.9874	0.000197443
ENSG00000196171	1	158669468	158670442	253	rs857689	rs454127	rs2298801	2.86245e-05	16	29.2803	0.000233812
ENSG00000288591	12	65153276	65371289	590	rs111596360	rs10878223	rs10878213	0.000123283	41	60.2658	0.000269996
ENSG00000203757	1	158686117	158690510	315	rs146720073	rs857832	rs2298801	2.86245e-05	18	28.5948	0.000275844
ENSG00000120833	12	93963590	93977263	367	rs6538428	rs59300837	rs12230050	1.67221e-05	29	58.5012	0.000304101
ENSG00000099864	19	708935	748329	663	rs3787005	rs10414379	rs13730	0.000103474	67	114.568	0.000323204
ENSG00000104957	19	13842574	13874110	312	rs142804118	rs345629	rs171118	0.00166988	29	64.2631	0.000328552
ENSG00000150244	11	55029631	55038590	472	rs2571183	rs72920627	rs4939125	1.52161e-05	14	24.817	0.000330128
ENSG00000198967	1	158575058	158582304	290	rs115208357	rs12039268	rs12128171	8.41014e-05	15	34.224	0.000337794
ENSG00000279111	1	158548709	158549689	364	rs11265009	rs11265039	rs12128171	8.41014e-05	13	33.4013	0.000348038
ENSG00000156052	9	80331013	80646727	739	rs28470610	rs10870036	rs12344081	9.00786e-05	25	54.3358	0.000363847
ENSG00000141316	17	31297394	31324895	416	rs2466854	rs7214574	rs28908	1.58744e-07	25	48.2862	0.000372752
ENSG00000027869	1	156776035	156786640	268	rs11810920	rs4661231	rs4661229	1.05868e-05	21	44.8328	0.000376468
ENSG00000186440	1	158530396	158540370	414	rs114926747	rs68006565	rs12128171	8.41014e-05	12	31.4273	0.000472452
ENSG00000273749	15	22892005	23006016	776	rs117228714	rs56040011	rs62009540	2.29718e-05	58	99.3569	0.000504263
ENSG00000241233	11	71249071	71250255	367	rs142899090	rs11234290	rs151055449	0.000166843	17	44.4853	0.0005056
ENSG00000092140	14	31028364	31089270	385	rs720045	rs12894695	rs57311642	8.52093e-06	20	49.4131	0.000531989
ENSG00000166483	11	9595217	9615004	260	rs11042408	rs11042458	rs7131557	1.42278e-05	28	51.6821	0.000590062
ENSG00000027644	1	156809855	156828909	289	rs6700964	rs11810027	rs4661229	1.05868e-05	30	44.9609	0.00062405
ENSG00000185761	19	1505021	1513603	338	rs185747974	rs142648935	rs138436909	0.00459483	51	92.4742	0.000671987
ENSG00000119574	19	59024897	59050278	231	rs6510153	rs113368366	rs55800631	7.91398e-05	21	34.2833	0.000687594
ENSG00000121931	1	111489812	111506587	291	rs4839586	rs6685826	rs61805647	0.000317475	19	46.9979	0.000697525
ENSG00000172188	11	55369836	55375121	309	rs17581337	rs17583135	rs604223	2.61619e-05	7	24.4936	0.000719557
ENSG00000170144	2	178077291	178088686	152	rs13417670	rs2364726	rs36030784	0.000145148	19	37.7174	0.000740056
ENSG00000135677	12	65107225	65153211	279	rs1795618	rs10784421	rs2279597	0.000711007	28	49.5503	0.000748294
ENSG00000055208	6	149539777	149732749	973	rs4897088	rs377532	rs76501773	0.000167717	28	59.723	0.000753285
ENSG00000188820	6	116782533	116784934	278	rs77594877	rs13217264	rs2637670	0.00182707	18	44.9388	0.000828971
[truncated: 992 more rows]

## Sheet: 8
probeID	ProbeChr	Gene	Probe_bp	topSNP	topSNP_chr	topSNP_bp	A1	A2	Freq	b_GWAS	se_GWAS	p_GWAS	b_eQTL	se_eQTL	p_eQTL	b_SMR	se_SMR	p_SMR	p_HEIDI	nsnp_HEIDI
[truncated: 746 more rows]

[truncated: 12 more sheets: 9, 10, 11, 12, 13, 14, 15, 16, 17, 18, 19, 20]
